# Supplementary material for: Decreased Serum Level of miR-146a as Sign of Chronic Inflammation in Type 2 Diabetic Patients
Source: PLoS One. 2014 Dec 12;9(12):e115209. doi: 10.1371/journal.pone.0115209 (PMC4264887; doi:10.1371/journal.pone.0115209)
Supplement: S1 Data — Raw data points of the tested serum levels of microRNAs, cytokines, chemokines and growth factors of T2D patients and Non-diabetic controls. The levels of TNFα, IL-1β, IL-6, NGF, HGF, PAI, Resistin, CCL2 (MCP-1), Adiponectin, Leptin, IL-8, and MIP1β (CCL4) were measured by flow cytometry (BD LSR II Biosciences, California, and EE.UU.) using a commercially available multi-analyte cytometric bead array system (Milliplex Map, U.S.A.). MicroRNA quantitative real-time PCR (qPCR) was performed using pre-designed TaqMan microRNA, with an ABI 7900 HT real-time PCR machine. SDS software (ABI) was used to collect the data. (ZIP) [file pone.0115209.s005.zip]

Archive with 11 entries (11 files):
- Adipokine_3plex_1.csv
- Adipokine_3plex_2.csv
- Adipo_panel2_1.csv
- Adipo_panel2_2.csv
- HADK1MAG-61K-03.csv
- HADK2MAG-61K-03.csv
- Mip1beta_1.csv
- Mip1beta_2.csv
- uRNA serum.sdm-Result Data.txt
- uRNA serum.sdm-Result Data146.txt
- Clinical Data.xlsx
