# Supplementary material for: Decreased Serum Level of miR-146a as Sign of Chronic Inflammation in Type 2 Diabetic Patients
Source: PLoS One. 2014 Dec 12;9(12):e115209. doi: 10.1371/journal.pone.0115209 (PMC4264887; doi:10.1371/journal.pone.0115209)
Supplement: S1 Data — Raw data points of the tested serum levels of microRNAs, cytokines, chemokines and growth factors of T2D patients and Non-diabetic controls. The levels of TNFα, IL-1β, IL-6, NGF, HGF, PAI, Resistin, CCL2 (MCP-1), Adiponectin, Leptin, IL-8, and MIP1β (CCL4) were measured by flow cytometry (BD LSR II Biosciences, California, and EE.UU.) using a commercially available multi-analyte cytometric bead array system (Milliplex Map, U.S.A.). MicroRNA quantitative real-time PCR (qPCR) was performed using pre-designed TaqMan microRNA, with an ABI 7900 HT real-time PCR machine. SDS software (ABI) was used to collect the data. (ZIP) [file pone.0115209.s005.zip › Adipokine_3plex_1.csv]

Program	xPONENT		LX100/LX200
Build	3.1.971.0
Date	11/5/2013	9:58 AM
SN	LX10002007002
Batch	Adipokine_3plex_1
Version	1
Operator	966611
ComputerName	D5Y3L1P1
Country Code	409
ProtocolName	None
ProtocolVersion	1
ProtocolDescription
ProtocolDevelopingCompany
SampleVolume	50 uL
DDGate	8000 to 15000
SampleTimeout	60 sec
BatchStartTime	11/5/2013 11:02:22 AM
BatchStopTime	11/5/2013 11:50:59 AM
BatchDescription	<None>
ProtocolPlate	Name	Current 96-well plate	Type	96	Plates	1
ProtocolMicrosphere	Map	100 regions	Type	MagPlex	Count	3
ProtocolAnalysis	Type	Quan	Mode	FitOfAllStandards
NormBead	None
ProtocolHeater	Off
Most Recent Calibration and Control Results:
Last MagCAL1 Calibration	Failed 11/4/2013 12:11:16 PM
Last CAL2 Calibration	Passed 10/9/2013 10:52:15 AM
Last MagCON1 Verification	Passed 11/4/2013 12:15:56 PM
Last CON2 Verification	Passed 11/4/2013 12:17:03 PM
CALInfo:
Classification Calibrator Magnetic
Lot	ExpirationDate	CalibrationTime	DDTemp	CL1Temp	CL2Temp	DDVolts	CL1Volts	CL2Volts	DDRVal	CL1RVal	CL2RVal	Result	MachineSerialNo
B28860	6/8/2014	10/9/2013 10:51:16 AM	22.01	22.44	22.01	61.71	89.92	92.66	538	1198	1317	Pass	LX10002007002
Reporter Calibrator
Lot	ExpirationDate	CalibrationTime	RP1(1)Volts	RP1(1)Val	RP1(2)Volts	RP1(2)Val	Result	MachineSerialNo
B28366	5/3/2014	10/9/2013 10:52:21 AM	612.94	3673.2	751.16	16676.52	Pass	LX10002007002
AssayLotInfo:
KitName	LotNumber	ExpirationDate	Manufacturer
HADK1MAG-61K	2287863	7/1/2014	Millipore
Reagent	LotName	LotNumber	ExpirationDate	Manufacturer
Standard1	STD1	HADK1-8061-1	10/1/2014	Millipore
Standard2	STD2	HADK1-8061-1	10/1/2014	Millipore
Standard3	STD3	HADK1-8061-1	10/1/2014	Millipore
Standard4	STD4	HADK1-8061-1	10/1/2014	Millipore
Standard5	STD5	HADK1-8061-1	10/1/2014	Millipore
Standard6	STD6	HADK1-8061-1	10/1/2014	Millipore
Standard7	STD7	HADK1-8061-1	10/1/2014	Millipore
Control1	C1	HADK1-103	10/1/2014	Millipore
Control2	C2	HADK1-203	10/1/2014	Millipore
Samples	60	Min Events	50	Per Bead
Results
DataType:	Median
Location	Sample	Analyte 51	Analyte 64	Analyte 76	Total Events
1(1,A1)	Background0	46	49	473	181
2(1,B1)	Standard1	13	19.5	34	198
3(1,C1)	Standard2	20	51	103	182
4(1,D1)	Standard3	48	188	635	152
5(1,E1)	Standard4	233.5	897	3637	158
6(1,F1)	Standard5	1517.5	4537	11983	176
7(1,G1)	Standard6	7012	13762	19834	185
8(1,H1)	Standard7	10220.5	17274	21063	165
9(1,A2)	Control1	350	1254.5	4946	177
10(1,B2)	Control2	2169.5	6062	13002	186
11(1,C2)	Unknown1	8704	392	550	143
12(1,D2)	Unknown2	5847.5	220.5	401.5	180
13(1,E2)	Unknown3	5363	151	1112.5	181
14(1,F2)	Unknown4	5934	98	494	186
15(1,G2)	Unknown5	3259	151	656	181
16(1,H2)	Unknown6	2643	202	810.5	169
17(1,A3)	Unknown7	2544	173	733	177
18(1,B3)	Unknown8	7032	230	705	211
19(1,C3)	Unknown9	5899	212	1280	141
20(1,D3)	Unknown10	1904	86	775	150
21(1,E3)	Unknown11	4192	219	328.5	157
22(1,F3)	Unknown12	5625	135	1656	167
23(1,G3)	Unknown13	3215	295	1381	170
24(1,H3)	Unknown14	3782.5	141	1468.5	164
25(1,A4)	Unknown15	4459.5	208	575.5	211
26(1,B4)	Unknown16	4689.5	127.5	352	141
27(1,C4)	Unknown17	5046	167.5	788	163
28(1,D4)	Unknown18	2252.5	553	1175.5	160
29(1,E4)	Unknown19	7964.5	99	674	183
30(1,F4)	Unknown20	4151.5	100.5	575	183
31(1,G4)	Unknown21	4424	138	754	166
32(1,H4)	Unknown22	3766	75	510.5	184
33(1,A5)	Unknown23	2782.5	103	456	170
34(1,B5)	Unknown24	7436	120	391.5	164
35(1,C5)	Unknown25	2278	184.5	820	120
36(1,D5)	Unknown26	5961	439	1522	124
37(1,E5)	Unknown27	402	177	644.5	173
38(1,F5)	Unknown28	2886	236	693	176
39(1,G5)	Unknown29	8181	137	688	196
40(1,H5)	Unknown30	7286	213.5	583.5	195
41(1,A6)	Unknown31	5397.5	91	526	192
42(1,B6)	Unknown32	2500.5	208.5	959	162
43(1,C6)	Unknown33	6598	206	536	163
44(1,D6)	Unknown34	9840	323.5	804.5	179
45(1,E6)	Unknown35	6680.5	141.5	674	184
46(1,F6)	Unknown36	4560.5	162	757	218
47(1,G6)	Unknown37	2153	160	394	168
48(1,H6)	Unknown38	5110.5	95	475.5	159
49(1,A7)	Unknown39	6302	163	615	193
50(1,B7)	Unknown40	6981	140	502	148
51(1,C7)	Unknown41	6085.5	176	461.5	149
52(1,D7)	Unknown42	2469	252	810	160
53(1,E7)	Unknown43	5093.5	143	681	158
54(1,F7)	Unknown44	9277.5	211	897	178
55(1,G7)	Unknown45	4036.5	99	493	181
56(1,H7)	Unknown46	2581	98	502.5	163
57(1,A8)	Unknown47	4087.5	151	392	171
58(1,B8)	Unknown48	6533	168	574	181
59(1,C8)	Unknown49	4354	629	727	146
60(1,D8)	Unknown50	7748.5	700	874	165
DataType:	Net MFI
Location	Sample	Analyte 51	Analyte 64	Analyte 76	Total Events
1(1,A1)	Background0	0	0	0	181
2(1,B1)	Standard1	-33	-29.5	-439	198
3(1,C1)	Standard2	-26	2	-370	182
4(1,D1)	Standard3	2	139	162	152
5(1,E1)	Standard4	187.5	848	3164	158
6(1,F1)	Standard5	1471.5	4488	11510	176
7(1,G1)	Standard6	6966	13713	19361	185
8(1,H1)	Standard7	10174.5	17225	20590	165
9(1,A2)	Control1	304	1205.5	4473	177
10(1,B2)	Control2	2123.5	6013	12529	186
11(1,C2)	Unknown1	8658	343	77	143
12(1,D2)	Unknown2	5801.5	171.5	-71.5	180
13(1,E2)	Unknown3	5317	102	639.5	181
14(1,F2)	Unknown4	5888	49	21	186
15(1,G2)	Unknown5	3213	102	183	181
16(1,H2)	Unknown6	2597	153	337.5	169
17(1,A3)	Unknown7	2498	124	260	177
18(1,B3)	Unknown8	6986	181	232	211
19(1,C3)	Unknown9	5853	163	807	141
20(1,D3)	Unknown10	1858	37	302	150
21(1,E3)	Unknown11	4146	170	-144.5	157
22(1,F3)	Unknown12	5579	86	1183	167
23(1,G3)	Unknown13	3169	246	908	170
24(1,H3)	Unknown14	3736.5	92	995.5	164
25(1,A4)	Unknown15	4413.5	159	102.5	211
26(1,B4)	Unknown16	4643.5	78.5	-121	141
27(1,C4)	Unknown17	5000	118.5	315	163
28(1,D4)	Unknown18	2206.5	504	702.5	160
29(1,E4)	Unknown19	7918.5	50	201	183
30(1,F4)	Unknown20	4105.5	51.5	102	183
31(1,G4)	Unknown21	4378	89	281	166
32(1,H4)	Unknown22	3720	26	37.5	184
33(1,A5)	Unknown23	2736.5	54	-17	170
34(1,B5)	Unknown24	7390	71	-81.5	164
35(1,C5)	Unknown25	2232	135.5	347	120
36(1,D5)	Unknown26	5915	390	1049	124
37(1,E5)	Unknown27	356	128	171.5	173
38(1,F5)	Unknown28	2840	187	220	176
39(1,G5)	Unknown29	8135	88	215	196
40(1,H5)	Unknown30	7240	164.5	110.5	195
41(1,A6)	Unknown31	5351.5	42	53	192
42(1,B6)	Unknown32	2454.5	159.5	486	162
43(1,C6)	Unknown33	6552	157	63	163
44(1,D6)	Unknown34	9794	274.5	331.5	179
45(1,E6)	Unknown35	6634.5	92.5	201	184
46(1,F6)	Unknown36	4514.5	113	284	218
47(1,G6)	Unknown37	2107	111	-79	168
48(1,H6)	Unknown38	5064.5	46	2.5	159
49(1,A7)	Unknown39	6256	114	142	193
50(1,B7)	Unknown40	6935	91	29	148
51(1,C7)	Unknown41	6039.5	127	-11.5	149
52(1,D7)	Unknown42	2423	203	337	160
53(1,E7)	Unknown43	5047.5	94	208	158
54(1,F7)	Unknown44	9231.5	162	424	178
55(1,G7)	Unknown45	3990.5	50	20	181
56(1,H7)	Unknown46	2535	49	29.5	163
57(1,A8)	Unknown47	4041.5	102	-81	171
58(1,B8)	Unknown48	6487	119	101	181
59(1,C8)	Unknown49	4308	580	254	146
60(1,D8)	Unknown50	7702.5	651	401	165
DataType:	Count
Location	Sample	Analyte 51	Analyte 64	Analyte 76	Total Events
1(1,A1)	Background0	54	77	50	181
2(1,B1)	Standard1	86	62	50	198
3(1,C1)	Standard2	56	76	50	182
4(1,D1)	Standard3	51	51	50	152
5(1,E1)	Standard4	50	57	51	158
6(1,F1)	Standard5	50	72	54	176
7(1,G1)	Standard6	66	69	50	185
8(1,H1)	Standard7	50	63	52	165
9(1,A2)	Control1	50	72	55	177
10(1,B2)	Control2	50	67	69	186
11(1,C2)	Unknown1	45	49	49	143
12(1,D2)	Unknown2	74	56	50	180
13(1,E2)	Unknown3	59	72	50	181
14(1,F2)	Unknown4	67	69	50	186
15(1,G2)	Unknown5	70	61	50	181
16(1,H2)	Unknown6	55	64	50	169
17(1,A3)	Unknown7	55	72	50	177
18(1,B3)	Unknown8	73	88	50	211
19(1,C3)	Unknown9	51	48	42	141
20(1,D3)	Unknown10	52	55	43	150
21(1,E3)	Unknown11	53	54	50	157
22(1,F3)	Unknown12	67	50	50	167
23(1,G3)	Unknown13	50	65	55	170
24(1,H3)	Unknown14	64	50	50	164
25(1,A4)	Unknown15	76	85	50	211
26(1,B4)	Unknown16	44	54	43	141
27(1,C4)	Unknown17	47	66	50	163
28(1,D4)	Unknown18	52	58	50	160
29(1,E4)	Unknown19	50	75	58	183
30(1,F4)	Unknown20	50	76	57	183
31(1,G4)	Unknown21	47	64	55	166
32(1,H4)	Unknown22	57	77	50	184
33(1,A5)	Unknown23	56	64	50	170
34(1,B5)	Unknown24	53	61	50	164
35(1,C5)	Unknown25	35	52	33	120
36(1,D5)	Unknown26	41	47	36	124
37(1,E5)	Unknown27	57	66	50	173
38(1,F5)	Unknown28	63	63	50	176
39(1,G5)	Unknown29	66	80	50	196
40(1,H5)	Unknown30	75	76	44	195
41(1,A6)	Unknown31	64	78	50	192
42(1,B6)	Unknown32	50	54	58	162
43(1,C6)	Unknown33	49	71	43	163
44(1,D6)	Unknown34	57	72	50	179
45(1,E6)	Unknown35	64	70	50	184
46(1,F6)	Unknown36	68	100	50	218
47(1,G6)	Unknown37	63	55	50	168
48(1,H6)	Unknown38	52	57	50	159
49(1,A7)	Unknown39	66	77	50	193
50(1,B7)	Unknown40	43	62	43	148
51(1,C7)	Unknown41	42	55	52	149
52(1,D7)	Unknown42	57	50	53	160
53(1,E7)	Unknown43	50	57	51	158
54(1,F7)	Unknown44	56	72	50	178
55(1,G7)	Unknown45	66	65	50	181
56(1,H7)	Unknown46	54	59	50	163
57(1,A8)	Unknown47	54	78	39	171
58(1,B8)	Unknown48	50	70	61	181
59(1,C8)	Unknown49	41	56	49	146
60(1,D8)	Unknown50	52	65	48	165
DataType:	Result
Location	Sample	Analyte 51	Analyte 64	Analyte 76	Total Events
1(1,A1)	Background0	NaN	NaN	NaN	181
2(1,B1)	Standard1	< 26	5.16987328878619	12.0927243997755	198
3(1,C1)	Standard2	148.095756029287	32.0075358065444	46.3972331080813	182
4(1,D1)	Standard3	640.015424269587	151.602605757233	240.043658773081	152
5(1,E1)	Standard4	3132.33461925029	786.216255159467	1202.76443093026	158
6(1,F1)	Standard5	16333.0393868441	4220.77270826614	5844.10771895205	176
7(1,G1)	Standard6	79520.0315387676	19325.6900146525	38211.8731843749	185
8(1,H1)	Standard7	416485.051233832	210976.332933754	91079.1736937925	165
9(1,A2)	Control1	4504.46726213294	1110.72819314606	1671.56942783205	177
10(1,B2)	Control2	22457.9067364337	5797.3409279552	6929.95320181113	186
11(1,C2)	Unknown1	125730.37339883	332.475262397858	211.6936413981	143
12(1,D2)	Unknown2	61390.274875799	180.263039375303	160.751421800398	180
13(1,E2)	Unknown3	55185.6448694376	119.074629519695	393.503554289282	181
14(1,F2)	Unknown4	62563.0409142617	72.7266945271294	192.72674910138	186
15(1,G2)	Unknown5	32742.1931846146	119.074629519695	246.978452055306	181
16(1,H2)	Unknown6	26889.1889408322	163.939412456483	297.334385131901	169
17(1,A3)	Unknown7	25960.1275508395	138.401450666605	272.208414001068	177
18(1,B3)	Unknown8	79887.6965273135	188.65428835458	263.067545121209	211
19(1,C3)	Unknown9	62085.8826711058	172.760086894338	446.112546120214	141
20(1,D3)	Unknown10	19975.0111195968	62.2865922826008	285.854962359556	150
21(1,E3)	Unknown11	42051.6196024502	178.938639454894	134.775190461202	157
22(1,F3)	Unknown12	58468.6798782858	105.048027019453	563.506106645809	167
23(1,G3)	Unknown13	32318.5585585184	246.209311097314	477.702220448228	170
24(1,H3)	Unknown14	37877.5450093582	110.304889606619	505.022083181241	164
25(1,A4)	Unknown15	44874.8740261101	169.23097936341	220.24970439396	211
26(1,B4)	Unknown16	47375.4269284114	98.4825331135707	143.222742282863	141
27(1,C4)	Unknown17	51408.6690769037	133.565691576558	290.064275647439	163
28(1,D4)	Unknown18	23233.2860478111	476.409533679016	413.331686507057	160
29(1,E4)	Unknown19	100594.788042256	73.597767372422	252.903173767958	183
30(1,F4)	Unknown20	41631.3328397475	74.9046663255201	220.082384290362	183
31(1,G4)	Unknown21	44495.2098993199	107.675975737988	279.040979569725	166
32(1,H4)	Unknown22	37712.5912013297	52.7394986238054	198.342256614932	184
33(1,A5)	Unknown23	28202.4199616224	77.0835893560935	179.698896412153	170
34(1,B5)	Unknown24	87900.4169080847	91.9236167162079	157.236835094318	164
35(1,C5)	Unknown25	23471.5294004023	148.520725936959	300.398412827848	120
36(1,D5)	Unknown26	62933.6313867688	374.40660310549	521.713368478946	124
37(1,E5)	Unknown27	5093.40259148059	141.919972684595	243.183928278717	173
38(1,F5)	Unknown28	29180.5888349057	193.95695942185	259.138652124402	176
39(1,G5)	Unknown29	106817.852816085	106.799884468832	257.499514815026	196
40(1,H5)	Unknown30	84785.5646939074	174.083784801652	222.924481061353	195
41(1,A6)	Unknown31	55609.0448932323	66.6336748530617	203.596325780941	192
42(1,B6)	Unknown32	25552.5156583038	169.672057373616	344.903251350313	162
43(1,C6)	Unknown33	72408.2266213726	167.466841693062	206.975672730547	163
44(1,D6)	Unknown34	227588.370917125	271.513317292992	295.397529382013	179
45(1,E6)	Unknown35	73755.5973375438	110.743134182097	252.903173767958	184
46(1,F6)	Unknown36	45964.0172102192	128.732570572036	280.015519086246	218
47(1,G6)	Unknown37	22303.7597465848	126.975744406342	158.116673602797	168
48(1,H6)	Unknown38	52161.4706818045	70.1144228733169	186.401470187946	159
49(1,A7)	Unknown39	67817.4005799221	129.611119440867	233.415153526874	193
50(1,B7)	Unknown40	78954.9528006418	109.428479133236	195.452387943078	148
51(1,C7)	Unknown41	64671.6780404072	141.04021753309	181.593179940074	149
52(1,D7)	Unknown42	25257.5455685298	208.108031914829	297.173030613109	160
53(1,E7)	Unknown43	51962.3183409098	112.058024069618	255.202602691997	158
54(1,F7)	Unknown44	158322.180151364	171.877706837374	325.122101062621	178
55(1,G7)	Unknown45	40447.3390824275	73.597767372422	192.385643822936	181
56(1,H7)	Unknown46	26307.1098657719	72.7266945271294	195.622553229701	163
57(1,A8)	Unknown47	40970.7334134013	119.074629519695	157.412867142745	171
58(1,B8)	Unknown48	71368.5533651209	134.00519839935	219.74769186471	181
59(1,C8)	Unknown49	43751.1929441587	544.615760147166	270.252690005895	146
60(1,D8)	Unknown50	95036.5047293369	608.465582552389	317.756678681093	165
DataType:	Range
Location	Sample	Analyte 51	Analyte 64	Analyte 76	Total Events
1(1,A1)	Background0				181
2(1,B1)	Standard1				198
3(1,C1)	Standard2				182
4(1,D1)	Standard3				152
5(1,E1)	Standard4				158
6(1,F1)	Standard5				176
7(1,G1)	Standard6				185
8(1,H1)	Standard7				165
9(1,A2)	Control1				177
10(1,B2)	Control2				186
11(1,C2)	Unknown1				143
12(1,D2)	Unknown2				180
13(1,E2)	Unknown3				181
14(1,F2)	Unknown4				186
15(1,G2)	Unknown5				181
16(1,H2)	Unknown6				169
17(1,A3)	Unknown7				177
18(1,B3)	Unknown8				211
19(1,C3)	Unknown9				141
20(1,D3)	Unknown10				150
21(1,E3)	Unknown11				157
22(1,F3)	Unknown12				167
23(1,G3)	Unknown13				170
24(1,H3)	Unknown14				164
25(1,A4)	Unknown15				211
26(1,B4)	Unknown16				141
27(1,C4)	Unknown17				163
28(1,D4)	Unknown18				160
29(1,E4)	Unknown19				183
30(1,F4)	Unknown20				183
31(1,G4)	Unknown21				166
32(1,H4)	Unknown22				184
33(1,A5)	Unknown23				170
34(1,B5)	Unknown24				164
35(1,C5)	Unknown25				120
36(1,D5)	Unknown26				124
37(1,E5)	Unknown27				173
38(1,F5)	Unknown28				176
39(1,G5)	Unknown29				196
40(1,H5)	Unknown30				195
41(1,A6)	Unknown31				192
42(1,B6)	Unknown32				162
43(1,C6)	Unknown33				163
44(1,D6)	Unknown34				179
45(1,E6)	Unknown35				184
46(1,F6)	Unknown36				218
47(1,G6)	Unknown37				168
48(1,H6)	Unknown38				159
49(1,A7)	Unknown39				193
50(1,B7)	Unknown40				148
51(1,C7)	Unknown41				149
52(1,D7)	Unknown42				160
53(1,E7)	Unknown43				158
54(1,F7)	Unknown44				178
55(1,G7)	Unknown45				181
56(1,H7)	Unknown46				163
57(1,A8)	Unknown47				171
58(1,B8)	Unknown48				181
59(1,C8)	Unknown49				146
60(1,D8)	Unknown50				165
DataType:	Avg Net MFI
Sample	Analyte 51	Analyte 64	Analyte 76
Control1	304	1205.5	4473
Control2	2123.5	6013	12529
Standard1	-33	-29.5	-439
Standard2	-26	2	-370
Standard3	2	139	162
Standard4	187.5	848	3164
Standard5	1471.5	4488	11510
Standard6	6966	13713	19361
Standard7	10174.5	17225	20590
Unknown1	8658	343	77
Unknown2	5801.5	171.5	-71.5
Unknown3	5317	102	639.5
Unknown4	5888	49	21
Unknown5	3213	102	183
Unknown6	2597	153	337.5
Unknown7	2498	124	260
Unknown8	6986	181	232
Unknown9	5853	163	807
Unknown10	1858	37	302
Unknown11	4146	170	-144.5
Unknown12	5579	86	1183
Unknown13	3169	246	908
Unknown14	3736.5	92	995.5
Unknown15	4413.5	159	102.5
Unknown16	4643.5	78.5	-121
Unknown17	5000	118.5	315
Unknown18	2206.5	504	702.5
Unknown19	7918.5	50	201
Unknown20	4105.5	51.5	102
Unknown21	4378	89	281
Unknown22	3720	26	37.5
Unknown23	2736.5	54	-17
Unknown24	7390	71	-81.5
Unknown25	2232	135.5	347
Unknown26	5915	390	1049
Unknown27	356	128	171.5
Unknown28	2840	187	220
Unknown29	8135	88	215
Unknown30	7240	164.5	110.5
Unknown31	5351.5	42	53
Unknown32	2454.5	159.5	486
Unknown33	6552	157	63
Unknown34	9794	274.5	331.5
Unknown35	6634.5	92.5	201
Unknown36	4514.5	113	284
Unknown37	2107	111	-79
Unknown38	5064.5	46	2.5
Unknown39	6256	114	142
Unknown40	6935	91	29
Unknown41	6039.5	127	-11.5
Unknown42	2423	203	337
Unknown43	5047.5	94	208
Unknown44	9231.5	162	424
Unknown45	3990.5	50	20
Unknown46	2535	49	29.5
Unknown47	4041.5	102	-81
Unknown48	6487	119	101
Unknown49	4308	580	254
Unknown50	7702.5	651	401
DataType:	Avg Result
Sample	Analyte 51	Analyte 64	Analyte 76
Control1	4504.46726213294	1110.72819314606	1671.56942783205
Control2	22457.9067364337	5797.3409279552	6929.95320181113
Standard1	< 26	5.16987328878619	12.0927243997755
Standard2	148.095756029287	32.0075358065444	46.3972331080813
Standard3	640.015424269587	151.602605757233	240.043658773081
Standard4	3132.33461925029	786.216255159467	1202.76443093026
Standard5	16333.0393868441	4220.77270826614	5844.10771895205
Standard6	79520.0315387676	19325.6900146525	38211.8731843749
Standard7	416485.051233832	210976.332933754	91079.1736937925
Unknown1	125730.37339883	332.475262397858	211.6936413981
Unknown2	61390.274875799	180.263039375303	160.751421800398
Unknown3	55185.6448694376	119.074629519695	393.503554289282
Unknown4	62563.0409142617	72.7266945271294	192.72674910138
Unknown5	32742.1931846146	119.074629519695	246.978452055306
Unknown6	26889.1889408322	163.939412456483	297.334385131901
Unknown7	25960.1275508395	138.401450666605	272.208414001068
Unknown8	79887.6965273135	188.65428835458	263.067545121209
Unknown9	62085.8826711058	172.760086894338	446.112546120214
Unknown10	19975.0111195968	62.2865922826008	285.854962359556
Unknown11	42051.6196024502	178.938639454894	134.775190461202
Unknown12	58468.6798782858	105.048027019453	563.506106645809
Unknown13	32318.5585585184	246.209311097314	477.702220448228
Unknown14	37877.5450093582	110.304889606619	505.022083181241
Unknown15	44874.8740261101	169.23097936341	220.24970439396
Unknown16	47375.4269284114	98.4825331135707	143.222742282863
Unknown17	51408.6690769037	133.565691576558	290.064275647439
Unknown18	23233.2860478111	476.409533679016	413.331686507057
Unknown19	100594.788042256	73.597767372422	252.903173767958
Unknown20	41631.3328397475	74.9046663255201	220.082384290362
Unknown21	44495.2098993199	107.675975737988	279.040979569725
Unknown22	37712.5912013297	52.7394986238054	198.342256614932
Unknown23	28202.4199616224	77.0835893560935	179.698896412153
Unknown24	87900.4169080847	91.9236167162079	157.236835094318
Unknown25	23471.5294004023	148.520725936959	300.398412827848
Unknown26	62933.6313867688	374.40660310549	521.713368478946
Unknown27	5093.40259148059	141.919972684595	243.183928278717
Unknown28	29180.5888349057	193.95695942185	259.138652124402
Unknown29	106817.852816085	106.799884468832	257.499514815026
Unknown30	84785.5646939074	174.083784801652	222.924481061353
Unknown31	55609.0448932323	66.6336748530617	203.596325780941
Unknown32	25552.5156583038	169.672057373616	344.903251350313
Unknown33	72408.2266213726	167.466841693062	206.975672730547
Unknown34	227588.370917125	271.513317292992	295.397529382013
Unknown35	73755.5973375438	110.743134182097	252.903173767958
Unknown36	45964.0172102192	128.732570572036	280.015519086246
Unknown37	22303.7597465848	126.975744406342	158.116673602797
Unknown38	52161.4706818045	70.1144228733169	186.401470187946
Unknown39	67817.4005799221	129.611119440867	233.415153526874
Unknown40	78954.9528006418	109.428479133236	195.452387943078
Unknown41	64671.6780404072	141.04021753309	181.593179940074
Unknown42	25257.5455685298	208.108031914829	297.173030613109
Unknown43	51962.3183409098	112.058024069618	255.202602691997
Unknown44	158322.180151364	171.877706837374	325.122101062621
Unknown45	40447.3390824275	73.597767372422	192.385643822936
Unknown46	26307.1098657719	72.7266945271294	195.622553229701
Unknown47	40970.7334134013	119.074629519695	157.412867142745
Unknown48	71368.5533651209	134.00519839935	219.74769186471
Unknown49	43751.1929441587	544.615760147166	270.252690005895
Unknown50	95036.5047293369	608.465582552389	317.756678681093
DataType:	Avg Range
Sample	Analyte 51	Analyte 64	Analyte 76
Control1
Control2
Standard1
Standard2
Standard3
Standard4
Standard5
Standard6
Standard7
Unknown1
Unknown2
Unknown3
Unknown4
Unknown5
Unknown6
Unknown7
Unknown8
Unknown9
Unknown10
Unknown11
Unknown12
Unknown13
Unknown14
Unknown15
Unknown16
Unknown17
Unknown18
Unknown19
Unknown20
Unknown21
Unknown22
Unknown23
Unknown24
Unknown25
Unknown26
Unknown27
Unknown28
Unknown29
Unknown30
Unknown31
Unknown32
Unknown33
Unknown34
Unknown35
Unknown36
Unknown37
Unknown38
Unknown39
Unknown40
Unknown41
Unknown42
Unknown43
Unknown44
Unknown45
Unknown46
Unknown47
Unknown48
Unknown49
Unknown50
DataType:	%CV Replicates
Sample	Analyte 51	Analyte 64	Analyte 76
Control1
Control2
Standard1
Standard2
Standard3
Standard4
Standard5
Standard6
Standard7
Unknown1
Unknown2
Unknown3
Unknown4
Unknown5
Unknown6
Unknown7
Unknown8
Unknown9
Unknown10
Unknown11
Unknown12
Unknown13
Unknown14
Unknown15
Unknown16
Unknown17
Unknown18
Unknown19
Unknown20
Unknown21
Unknown22
Unknown23
Unknown24
Unknown25
Unknown26
Unknown27
Unknown28
Unknown29
Unknown30
Unknown31
Unknown32
Unknown33
Unknown34
Unknown35
Unknown36
Unknown37
Unknown38
Unknown39
Unknown40
Unknown41
Unknown42
Unknown43
Unknown44
Unknown45
Unknown46
Unknown47
Unknown48
Unknown49
Unknown50
DataType:	% Recovery
Location	Sample	Analyte 51	Analyte 64	Analyte 76
2(1,B1)	Standard1	N/A	80.78	125.97
3(1,C1)	Standard2	115.70	100.02	96.66
4(1,D1)	Standard3	100.00	94.75	100.02
5(1,E1)	Standard4	97.89	98.28	100.23
6(1,F1)	Standard5	102.08	105.52	97.40
7(1,G1)	Standard6	99.40	96.63	127.37
8(1,H1)	Standard7	104.12	210.98	60.72
9(1,A2)	Control1	133.15	152.99	123.82
10(1,B2)	Control2	115.04	129.06	125.00
DataType:	Comments
Location	Sample	Analyte 51	Analyte 64	Analyte 76
1(1,A1)	Background0
2(1,B1)	Standard1
3(1,C1)	Standard2
4(1,D1)	Standard3
5(1,E1)	Standard4
6(1,F1)	Standard5
7(1,G1)	Standard6
8(1,H1)	Standard7
9(1,A2)	Control1		Control Failed.
10(1,B2)	Control2
11(1,C2)	Unknown1
12(1,D2)	Unknown2
13(1,E2)	Unknown3
14(1,F2)	Unknown4
15(1,G2)	Unknown5
16(1,H2)	Unknown6
17(1,A3)	Unknown7
18(1,B3)	Unknown8
19(1,C3)	Unknown9
20(1,D3)	Unknown10
21(1,E3)	Unknown11
22(1,F3)	Unknown12
23(1,G3)	Unknown13
24(1,H3)	Unknown14
25(1,A4)	Unknown15
26(1,B4)	Unknown16
27(1,C4)	Unknown17
28(1,D4)	Unknown18
29(1,E4)	Unknown19
30(1,F4)	Unknown20
31(1,G4)	Unknown21
32(1,H4)	Unknown22
33(1,A5)	Unknown23
34(1,B5)	Unknown24
35(1,C5)	Unknown25
36(1,D5)	Unknown26
37(1,E5)	Unknown27
38(1,F5)	Unknown28
39(1,G5)	Unknown29
40(1,H5)	Unknown30
41(1,A6)	Unknown31
42(1,B6)	Unknown32
43(1,C6)	Unknown33
44(1,D6)	Unknown34
45(1,E6)	Unknown35
46(1,F6)	Unknown36
47(1,G6)	Unknown37
48(1,H6)	Unknown38
49(1,A7)	Unknown39
50(1,B7)	Unknown40
51(1,C7)	Unknown41
52(1,D7)	Unknown42
53(1,E7)	Unknown43
54(1,F7)	Unknown44
55(1,G7)	Unknown45
56(1,H7)	Unknown46
57(1,A8)	Unknown47
58(1,B8)	Unknown48
59(1,C8)	Unknown49
60(1,D8)	Unknown50
DataType:	Units
Analyte:	Analyte 51	Analyte 64	Analyte 76
BeadID:	51	64	76
Units:	pg/ml	pg/ml	pg/ml
DataType:	Standard Expected Concentration
Reagent	Analyte 51	Analyte 64	Analyte 76
Standard1	26	6.4	9.6
Standard2	128	32	48
Standard3	640	160	240
Standard4	3200	800	1200
Standard5	16000	4000	6000
Standard6	80000	20000	30000
Standard7	400000	100000	150000
DataType:	Control Expected Concentration
Reagent	Analyte 51	Analyte 64	Analyte 76
Control1	3383	726	1350
Control2	19521	4492	5544
DataType:	Control Range - Low
Reagent	Analyte 51	Analyte 64	Analyte 76
Control1	2199	472	877
Control2	12689	2920	3603
DataType:	Control Range - High
Reagent	Analyte 51	Analyte 64	Analyte 76
Control1	4567	980	1822
Control2	26353	6064	7484
DataType:	Per Bead Count
Analyte:	Analyte 51	Analyte 64	Analyte 76
BeadID:	51	64	76
Per Bead:	50	50	50
DataType:	Dilution Factor
Location	Sample	Dilution Factor
1(1,A1)	Background0
2(1,B1)	Standard1
3(1,C1)	Standard2
4(1,D1)	Standard3
5(1,E1)	Standard4
6(1,F1)	Standard5
7(1,G1)	Standard6
8(1,H1)	Standard7
9(1,A2)	Control1	1
10(1,B2)	Control2	1
11(1,C2)	Unknown1	1
12(1,D2)	Unknown2	1
13(1,E2)	Unknown3	1
14(1,F2)	Unknown4	1
15(1,G2)	Unknown5	1
16(1,H2)	Unknown6	1
17(1,A3)	Unknown7	1
18(1,B3)	Unknown8	1
19(1,C3)	Unknown9	1
20(1,D3)	Unknown10	1
21(1,E3)	Unknown11	1
22(1,F3)	Unknown12	1
23(1,G3)	Unknown13	1
24(1,H3)	Unknown14	1
25(1,A4)	Unknown15	1
26(1,B4)	Unknown16	1
27(1,C4)	Unknown17	1
28(1,D4)	Unknown18	1
29(1,E4)	Unknown19	1
30(1,F4)	Unknown20	1
31(1,G4)	Unknown21	1
32(1,H4)	Unknown22	1
33(1,A5)	Unknown23	1
34(1,B5)	Unknown24	1
35(1,C5)	Unknown25	1
36(1,D5)	Unknown26	1
37(1,E5)	Unknown27	1
38(1,F5)	Unknown28	1
39(1,G5)	Unknown29	1
40(1,H5)	Unknown30	1
41(1,A6)	Unknown31	1
42(1,B6)	Unknown32	1
43(1,C6)	Unknown33	1
44(1,D6)	Unknown34	1
45(1,E6)	Unknown35	1
46(1,F6)	Unknown36	1
47(1,G6)	Unknown37	1
48(1,H6)	Unknown38	1
49(1,A7)	Unknown39	1
50(1,B7)	Unknown40	1
51(1,C7)	Unknown41	1
52(1,D7)	Unknown42	1
53(1,E7)	Unknown43	1
54(1,F7)	Unknown44	1
55(1,G7)	Unknown45	1
56(1,H7)	Unknown46	1
57(1,A8)	Unknown47	1
58(1,B8)	Unknown48	1
59(1,C8)	Unknown49	1
60(1,D8)	Unknown50	1
DataType:	Analysis Types
Analyte:	Analyte 51	Analyte 64	Analyte 76
AnalysisType	Logistic 5P Weighted	Logistic 5P Weighted	Logistic 5P Weighted
DataType:	Analysis Coefficients
Analyte:	Analyte 51	Analyte 64	Analyte 76
Coefficient A	-32.1371650160558	-35.7695623236989	-455.502311665351
Coefficient B	10315.5022838247	17251.87647386	21459.3722191869
Coefficient C	83714.0183828276	16081.6552499252	4210.47352152346
Coefficient D	-2.2567449842357	-2.19916624920373	-1.07944720371789
Coefficient F	0.519530051696723	0.447902294396763	1.13797091651409
DataType:	R^2
Analyte:	Analyte 51	Analyte 64	Analyte 76
Value	0.999138881487077	0.998329931232947	0.999784456995417
DataType:	Audit Logs
UserId	Date	Message
DataType:	Warnings/Errors
Location	Status	Message
1,C2	Warning	The acquisition had at least one region that did not reach the maximum count. (0x4FF010AB)
1,C3	Warning	The acquisition had at least one region that did not reach the maximum count. (0x4FF010AB)
1,D3	Warning	The acquisition had at least one region that did not reach the maximum count. (0x4FF010AB)
1,B4	Warning	The acquisition had at least one region that did not reach the maximum count. (0x4FF010AB)
1,C4	Warning	The acquisition had at least one region that did not reach the maximum count. (0x4FF010AB)
1,G4	Warning	The acquisition had at least one region that did not reach the maximum count. (0x4FF010AB)
1,C5	Warning	The acquisition had at least one region that did not reach the maximum count. (0x4FF010AB)
1,D5	Warning	The acquisition had at least one region that did not reach the maximum count. (0x4FF010AB)
1,H5	Warning	The acquisition had at least one region that did not reach the maximum count. (0x4FF010AB)
1,C6	Warning	The acquisition had at least one region that did not reach the maximum count. (0x4FF010AB)
1,B7	Warning	The acquisition had at least one region that did not reach the maximum count. (0x4FF010AB)
1,C7	Warning	The acquisition had at least one region that did not reach the maximum count. (0x4FF010AB)
1,A8	Warning	The acquisition had at least one region that did not reach the maximum count. (0x4FF010AB)
1,C8	Warning	The acquisition had at least one region that did not reach the maximum count. (0x4FF010AB)
1,D8	Warning	The acquisition had at least one region that did not reach the maximum count. (0x4FF010AB)
-- CRC --
CRC32: DC058232
