# Supplementary material for: Decreased Serum Level of miR-146a as Sign of Chronic Inflammation in Type 2 Diabetic Patients
Source: PLoS One. 2014 Dec 12;9(12):e115209. doi: 10.1371/journal.pone.0115209 (PMC4264887; doi:10.1371/journal.pone.0115209)
Supplement: S1 Data — Raw data points of the tested serum levels of microRNAs, cytokines, chemokines and growth factors of T2D patients and Non-diabetic controls. The levels of TNFα, IL-1β, IL-6, NGF, HGF, PAI, Resistin, CCL2 (MCP-1), Adiponectin, Leptin, IL-8, and MIP1β (CCL4) were measured by flow cytometry (BD LSR II Biosciences, California, and EE.UU.) using a commercially available multi-analyte cytometric bead array system (Milliplex Map, U.S.A.). MicroRNA quantitative real-time PCR (qPCR) was performed using pre-designed TaqMan microRNA, with an ABI 7900 HT real-time PCR machine. SDS software (ABI) was used to collect the data. (ZIP) [file pone.0115209.s005.zip › Adipokine_3plex_2.csv]

Program	xPONENT		LX100/LX200
Build	3.1.971.0
Date	11/5/2013	10:19 AM
SN	LX10002007002
Batch	Adipokine_3plex_2
Version	1
Operator	966611
ComputerName	D5Y3L1P1
Country Code	409
ProtocolName	AIH_Adipokine_Mag_3plex
ProtocolVersion	1
ProtocolDescription
ProtocolDevelopingCompany	Millipore
SampleVolume	50 uL
DDGate	8000 to 15000
SampleTimeout	60 sec
BatchStartTime	11/5/2013 12:02:26 PM
BatchStopTime	11/5/2013 12:50:35 PM
BatchDescription	<None>
ProtocolPlate	Name	Current 96-well plate	Type	96	Plates	1
ProtocolMicrosphere	Map	100 regions	Type	MagPlex	Count	3
ProtocolAnalysis	Type	Quan	Mode	FitOfAllStandards
NormBead	None
ProtocolHeater	Off
Most Recent Calibration and Control Results:
Last MagCAL1 Calibration	Failed 11/4/2013 12:11:16 PM
Last CAL2 Calibration	Passed 10/9/2013 10:52:15 AM
Last MagCON1 Verification	Passed 11/4/2013 12:15:56 PM
Last CON2 Verification	Passed 11/4/2013 12:17:03 PM
CALInfo:
Classification Calibrator Magnetic
Lot	ExpirationDate	CalibrationTime	DDTemp	CL1Temp	CL2Temp	DDVolts	CL1Volts	CL2Volts	DDRVal	CL1RVal	CL2RVal	Result	MachineSerialNo
B28860	6/8/2014	10/9/2013 10:51:16 AM	22.01	22.44	22.01	61.71	89.92	92.66	538	1198	1317	Pass	LX10002007002
Reporter Calibrator
Lot	ExpirationDate	CalibrationTime	RP1(1)Volts	RP1(1)Val	RP1(2)Volts	RP1(2)Val	Result	MachineSerialNo
B28366	5/3/2014	10/9/2013 10:52:21 AM	612.94	3673.2	751.16	16676.52	Pass	LX10002007002
AssayLotInfo:
KitName	LotNumber	ExpirationDate	Manufacturer
HADK1MAG-61K	2287863	7/1/2014	Millipore
Reagent	LotName	LotNumber	ExpirationDate	Manufacturer
Standard1	STD1	HADK1-8061-1	10/1/2014	Millipore
Standard2	STD2	HADK1-8061-1	10/1/2014	Millipore
Standard3	STD3	HADK1-8061-1	10/1/2014	Millipore
Standard4	STD4	HADK1-8061-1	10/1/2014	Millipore
Standard5	STD5	HADK1-8061-1	10/1/2014	Millipore
Standard6	STD6	HADK1-8061-1	10/1/2014	Millipore
Standard7	STD7	HADK1-8061-1	10/1/2014	Millipore
Control1	C1	HADK1-103	10/1/2014	Millipore
Control2	C2	HADK1-203	10/1/2014	Millipore
Samples	78	Min Events	50	Per Bead
Results
DataType:	Median
Location	Sample	Analyte 51	Analyte 64	Analyte 76	Total Events
1(1,A1)	Background0	11.5	14	19	166
2(1,B1)	Standard1	12.5	20	32.5	175
3(1,C1)	Standard2	18	47	106	162
4(1,D1)	Standard3	46	172.5	657	168
5(1,E1)	Standard4	196	825	3584.5	166
6(1,F1)	Standard5	1393	3724	11243	171
7(1,G1)	Standard6	5621.5	11581	17117.5	172
8(1,H1)	Standard7	8753	16813	18705.5	167
9(1,A2)	Control1	244	1062.5	4122	197
10(1,B2)	Control2	1720	5582	12007	171
11(1,C2)	Unknown1	5652.5	249	570	181
12(1,D2)	Unknown2	5771	156	692	162
13(1,E2)	Unknown3	4075.5	97	533	154
14(1,F2)	Unknown4	2109	72	1007.5	192
15(1,G2)	Unknown5	7861	86	753	168
16(1,H2)	Unknown6	6442	156	847.5	222
17(1,A3)	Unknown7	7527	134	374	182
18(1,B3)	Unknown8	3353	186	934	188
19(1,C3)	Unknown9	2180	85.5	354.5	171
20(1,D3)	Unknown10	5709	98.5	536.5	155
21(1,E3)	Unknown11	4433	91	1251.5	191
22(1,F3)	Unknown12	5132	102	626	150
23(1,G3)	Unknown13	6471.5	107	794	157
24(1,H3)	Unknown14	2074	73	541.5	186
25(1,A4)	Unknown15	4356	149	613.5	177
26(1,B4)	Unknown16	6499	69	657	191
27(1,C4)	Unknown17	6694	197	527.5	185
28(1,D4)	Unknown18	4980.5	105	420	173
29(1,E4)	Unknown19	3519	166.5	672.5	199
30(1,F4)	Unknown20	3855	108	604.5	202
31(1,G4)	Unknown21	8283	109	784	165
32(1,H4)	Unknown22	4038	84	438.5	177
33(1,A5)	Unknown23	5468	119	709.5	160
34(1,B5)	Unknown24	7051	114	693	193
35(1,C5)	Unknown25	2416.5	140	461	213
36(1,D5)	Unknown26	3604.5	151.5	477	180
37(1,E5)	Unknown27	3044	126.5	393	161
38(1,F5)	Unknown28	5430	136	1466.5	194
39(1,G5)	Unknown29	2791	105	665	170
40(1,H5)	Unknown30	5885	87	648.5	205
41(1,A6)	Unknown31	4425.5	79	344.5	206
42(1,B6)	Unknown32	7364	369.5	224.5	225
43(1,C6)	Unknown33	8997.5	263	421.5	169
44(1,D6)	Unknown34	6551.5	190	699	217
45(1,E6)	Unknown35	3408	177	609	208
46(1,F6)	Unknown36	2279	158	801.5	164
47(1,G6)	Unknown37	2775.5	128	322	172
48(1,H6)	Unknown38	7393	249.5	417	219
49(1,A7)	Unknown39	5869	162	391.5	201
50(1,B7)	Unknown40	2670	109.5	557	158
51(1,C7)	Unknown41	2407.5	79	542	197
52(1,D7)	Unknown42	4754	150	614	174
53(1,E7)	Unknown43	3327	97	539	176
54(1,F7)	Unknown44	4687	86	514.5	155
55(1,G7)	Unknown45	3288.5	74.5	376	170
56(1,H7)	Unknown46	4149	102	340	168
57(1,A8)	Unknown47	3430	135	530	180
58(1,B8)	Unknown48	5513	85	574	204
59(1,C8)	Unknown49	4494	109	484.5	165
60(1,D8)	Unknown50	4502.5	82.5	720.5	174
61(1,E8)	Unknown51	2207	120	629.5	174
62(1,F8)	Unknown52	4901.5	106.5	457.5	162
63(1,G8)	Unknown53	3728	84	349.5	193
64(1,H8)	Unknown54	2095	131	475	204
65(1,A9)	Unknown55	8315.5	80	420	188
66(1,B9)	Unknown56	4982	107	663.5	209
67(1,C9)	Unknown57	3289	93.5	715.5	176
68(1,D9)	Unknown58	4359	108	903.5	162
69(1,E9)	Unknown59	2332	93	385	157
70(1,F9)	Unknown60	1609	118	452	156
71(1,G9)	Unknown61	4531	62	427.5	186
72(1,H9)	Unknown62	4014	92	538	165
73(1,A10)	Unknown63	3177.5	114.5	408	190
74(1,B10)	Unknown64	2145.5	130	766	178
75(1,C10)	Unknown65	2380	76	678	179
76(1,D10)	Unknown66	4208.5	56	491.5	203
77(1,E10)	Unknown67	7488.5	136	998.5	225
78(1,F10)	Unknown68	6192.5	55	358.5	177
DataType:	Net MFI
Location	Sample	Analyte 51	Analyte 64	Analyte 76	Total Events
1(1,A1)	Background0	0	0	0	166
2(1,B1)	Standard1	1	6	13.5	175
3(1,C1)	Standard2	6.5	33	87	162
4(1,D1)	Standard3	34.5	158.5	638	168
5(1,E1)	Standard4	184.5	811	3565.5	166
6(1,F1)	Standard5	1381.5	3710	11224	171
7(1,G1)	Standard6	5610	11567	17098.5	172
8(1,H1)	Standard7	8741.5	16799	18686.5	167
9(1,A2)	Control1	232.5	1048.5	4103	197
10(1,B2)	Control2	1708.5	5568	11988	171
11(1,C2)	Unknown1	5641	235	551	181
12(1,D2)	Unknown2	5759.5	142	673	162
13(1,E2)	Unknown3	4064	83	514	154
14(1,F2)	Unknown4	2097.5	58	988.5	192
15(1,G2)	Unknown5	7849.5	72	734	168
16(1,H2)	Unknown6	6430.5	142	828.5	222
17(1,A3)	Unknown7	7515.5	120	355	182
18(1,B3)	Unknown8	3341.5	172	915	188
19(1,C3)	Unknown9	2168.5	71.5	335.5	171
20(1,D3)	Unknown10	5697.5	84.5	517.5	155
21(1,E3)	Unknown11	4421.5	77	1232.5	191
22(1,F3)	Unknown12	5120.5	88	607	150
23(1,G3)	Unknown13	6460	93	775	157
24(1,H3)	Unknown14	2062.5	59	522.5	186
25(1,A4)	Unknown15	4344.5	135	594.5	177
26(1,B4)	Unknown16	6487.5	55	638	191
27(1,C4)	Unknown17	6682.5	183	508.5	185
28(1,D4)	Unknown18	4969	91	401	173
29(1,E4)	Unknown19	3507.5	152.5	653.5	199
30(1,F4)	Unknown20	3843.5	94	585.5	202
31(1,G4)	Unknown21	8271.5	95	765	165
32(1,H4)	Unknown22	4026.5	70	419.5	177
33(1,A5)	Unknown23	5456.5	105	690.5	160
34(1,B5)	Unknown24	7039.5	100	674	193
35(1,C5)	Unknown25	2405	126	442	213
36(1,D5)	Unknown26	3593	137.5	458	180
37(1,E5)	Unknown27	3032.5	112.5	374	161
38(1,F5)	Unknown28	5418.5	122	1447.5	194
39(1,G5)	Unknown29	2779.5	91	646	170
40(1,H5)	Unknown30	5873.5	73	629.5	205
41(1,A6)	Unknown31	4414	65	325.5	206
42(1,B6)	Unknown32	7352.5	355.5	205.5	225
43(1,C6)	Unknown33	8986	249	402.5	169
44(1,D6)	Unknown34	6540	176	680	217
45(1,E6)	Unknown35	3396.5	163	590	208
46(1,F6)	Unknown36	2267.5	144	782.5	164
47(1,G6)	Unknown37	2764	114	303	172
48(1,H6)	Unknown38	7381.5	235.5	398	219
49(1,A7)	Unknown39	5857.5	148	372.5	201
50(1,B7)	Unknown40	2658.5	95.5	538	158
51(1,C7)	Unknown41	2396	65	523	197
52(1,D7)	Unknown42	4742.5	136	595	174
53(1,E7)	Unknown43	3315.5	83	520	176
54(1,F7)	Unknown44	4675.5	72	495.5	155
55(1,G7)	Unknown45	3277	60.5	357	170
56(1,H7)	Unknown46	4137.5	88	321	168
57(1,A8)	Unknown47	3418.5	121	511	180
58(1,B8)	Unknown48	5501.5	71	555	204
59(1,C8)	Unknown49	4482.5	95	465.5	165
60(1,D8)	Unknown50	4491	68.5	701.5	174
61(1,E8)	Unknown51	2195.5	106	610.5	174
62(1,F8)	Unknown52	4890	92.5	438.5	162
63(1,G8)	Unknown53	3716.5	70	330.5	193
64(1,H8)	Unknown54	2083.5	117	456	204
65(1,A9)	Unknown55	8304	66	401	188
66(1,B9)	Unknown56	4970.5	93	644.5	209
67(1,C9)	Unknown57	3277.5	79.5	696.5	176
68(1,D9)	Unknown58	4347.5	94	884.5	162
69(1,E9)	Unknown59	2320.5	79	366	157
70(1,F9)	Unknown60	1597.5	104	433	156
71(1,G9)	Unknown61	4519.5	48	408.5	186
72(1,H9)	Unknown62	4002.5	78	519	165
73(1,A10)	Unknown63	3166	100.5	389	190
74(1,B10)	Unknown64	2134	116	747	178
75(1,C10)	Unknown65	2368.5	62	659	179
76(1,D10)	Unknown66	4197	42	472.5	203
77(1,E10)	Unknown67	7477	122	979.5	225
78(1,F10)	Unknown68	6181	41	339.5	177
DataType:	Count
Location	Sample	Analyte 51	Analyte 64	Analyte 76	Total Events
1(1,A1)	Background0	50	65	51	166
2(1,B1)	Standard1	58	67	50	175
3(1,C1)	Standard2	53	59	50	162
4(1,D1)	Standard3	50	62	56	168
5(1,E1)	Standard4	55	61	50	166
6(1,F1)	Standard5	57	64	50	171
7(1,G1)	Standard6	54	68	50	172
8(1,H1)	Standard7	58	59	50	167
9(1,A2)	Control1	67	80	50	197
10(1,B2)	Control2	56	65	50	171
11(1,C2)	Unknown1	72	59	50	181
12(1,D2)	Unknown2	54	58	50	162
13(1,E2)	Unknown3	50	51	53	154
14(1,F2)	Unknown4	71	71	50	192
15(1,G2)	Unknown5	59	59	50	168
16(1,H2)	Unknown6	80	92	50	222
17(1,A3)	Unknown7	63	69	50	182
18(1,B3)	Unknown8	69	69	50	188
19(1,C3)	Unknown9	65	56	50	171
20(1,D3)	Unknown10	51	54	50	155
21(1,E3)	Unknown11	65	76	50	191
22(1,F3)	Unknown12	50	50	50	150
23(1,G3)	Unknown13	50	55	52	157
24(1,H3)	Unknown14	61	75	50	186
25(1,A4)	Unknown15	50	75	52	177
26(1,B4)	Unknown16	64	77	50	191
27(1,C4)	Unknown17	61	74	50	185
28(1,D4)	Unknown18	50	63	60	173
29(1,E4)	Unknown19	73	76	50	199
30(1,F4)	Unknown20	67	85	50	202
31(1,G4)	Unknown21	63	52	50	165
32(1,H4)	Unknown22	60	67	50	177
33(1,A5)	Unknown23	57	53	50	160
34(1,B5)	Unknown24	67	76	50	193
35(1,C5)	Unknown25	70	93	50	213
36(1,D5)	Unknown26	50	78	52	180
37(1,E5)	Unknown27	57	54	50	161
38(1,F5)	Unknown28	67	77	50	194
39(1,G5)	Unknown29	50	64	56	170
40(1,H5)	Unknown30	60	95	50	205
41(1,A6)	Unknown31	68	88	50	206
42(1,B6)	Unknown32	83	92	50	225
43(1,C6)	Unknown33	56	63	50	169
44(1,D6)	Unknown34	78	89	50	217
45(1,E6)	Unknown35	77	81	50	208
46(1,F6)	Unknown36	55	59	50	164
47(1,G6)	Unknown37	50	72	50	172
48(1,H6)	Unknown38	79	90	50	219
49(1,A7)	Unknown39	75	76	50	201
50(1,B7)	Unknown40	57	50	51	158
51(1,C7)	Unknown41	50	82	65	197
52(1,D7)	Unknown42	63	61	50	174
53(1,E7)	Unknown43	58	68	50	176
54(1,F7)	Unknown44	50	53	52	155
55(1,G7)	Unknown45	64	50	56	170
56(1,H7)	Unknown46	59	59	50	168
57(1,A8)	Unknown47	55	75	50	180
58(1,B8)	Unknown48	77	77	50	204
59(1,C8)	Unknown49	50	65	50	165
60(1,D8)	Unknown50	54	70	50	174
61(1,E8)	Unknown51	59	65	50	174
62(1,F8)	Unknown52	50	62	50	162
63(1,G8)	Unknown53	75	68	50	193
64(1,H8)	Unknown54	50	86	68	204
65(1,A9)	Unknown55	62	76	50	188
66(1,B9)	Unknown56	78	81	50	209
67(1,C9)	Unknown57	52	74	50	176
68(1,D9)	Unknown58	56	56	50	162
69(1,E9)	Unknown59	51	56	50	157
70(1,F9)	Unknown60	50	53	53	156
71(1,G9)	Unknown61	69	67	50	186
72(1,H9)	Unknown62	54	61	50	165
73(1,A10)	Unknown63	70	70	50	190
74(1,B10)	Unknown64	62	66	50	178
75(1,C10)	Unknown65	58	71	50	179
76(1,D10)	Unknown66	70	83	50	203
77(1,E10)	Unknown67	82	93	50	225
78(1,F10)	Unknown68	54	73	50	177
DataType:	Result
Location	Sample	Analyte 51	Analyte 64	Analyte 76	Total Events
1(1,A1)	Background0	NaN	NaN	NaN	166
2(1,B1)	Standard1	25.7454786313078	6.38694298542115	9.60732388448931	175
3(1,C1)	Standard2	138.119608681601	32.5632162230996	47.7298263805847	162
4(1,D1)	Standard3	627.433401110296	155.799263846505	243.279974495467	168
5(1,E1)	Standard4	2877.40792037271	810.079140274896	1180.70870911546	166
6(1,F1)	Standard5	18072.4989478613	4007.15206183454	6089.14061532993	171
7(1,G1)	Standard6	78558.1353764076	19921.4092936816	31767.4160419247	172
8(1,H1)	Standard7	442087.283892275	101008.777109492	117808.921149938	167
9(1,A2)	Control1	3550.35370956236	1052.9240017147	1375.00796345345	197
10(1,B2)	Control2	22027.3972449502	6449.9921728547	7116.35418254024	171
11(1,C2)	Unknown1	79196.9305790853	231.491341052579	215.194496086844	181
12(1,D2)	Unknown2	81698.5648427982	139.519244029598	254.458503167803	162
13(1,E2)	Unknown3	52328.0633265736	81.4707320020595	203.096462376112	154
14(1,F2)	Unknown4	26737.9910171657	56.9727996926782	353.218333019794	192
15(1,G2)	Unknown5	164191.34471721	70.6827157374095	273.805584789787	168
16(1,H2)	Unknown6	98133.9780961287	139.519244029598	303.498745001956	222
17(1,A3)	Unknown7	141008.336934168	117.841677703185	149.644919588426	182
18(1,B3)	Unknown8	42371.9688880722	169.132185941186	330.448425194004	188
19(1,C3)	Unknown9	27601.9473631471	70.192666803599	142.874821296514	171
20(1,D3)	Unknown10	80377.5971136185	82.9428073867362	204.245347735809	155
21(1,E3)	Unknown11	57656.1537872038	75.5847466621843	428.29278787068	191
22(1,F3)	Unknown12	69204.8410560027	86.378518883562	233.324889097146	150
23(1,G3)	Unknown13	98969.2845140321	91.2887247439289	286.72558953644	157
24(1,H3)	Unknown14	26312.7428043926	57.9512470052631	205.884936833232	186
25(1,A4)	Unknown15	56480.889508867	132.61808845869	229.295110922689	177
26(1,B4)	Unknown16	99758.6217515642	54.0382900477797	243.279974495467	191
27(1,C4)	Unknown17	105678.147941013	180.00421224458	201.289087655326	185
28(1,D4)	Unknown18	66547.5918427677	89.3243590429569	165.401382216489	173
29(1,E4)	Unknown19	44581.2986305779	149.877196667438	248.238067190606	199
30(1,F4)	Unknown20	49188.634744563	92.2710468395688	226.387785611114	202
31(1,G4)	Unknown21	214494.296866472	93.2534607261403	283.579993884042	165
32(1,H4)	Unknown22	51786.9042954187	68.7226927572521	171.66283432992	177
33(1,A5)	Unknown23	75483.4400460482	103.082489167875	260.025541150306	160
34(1,B5)	Unknown24	118342.88379769	98.1668810661074	254.777003683854	193
35(1,C5)	Unknown25	30495.6084230332	123.750259727844	179.226252890899	213
36(1,D5)	Unknown26	45735.5134779798	135.082397173728	184.572486908789	180
37(1,E5)	Unknown27	38356.758468116	110.459830549775	156.18748904412	161
38(1,F5)	Unknown28	74743.7373957812	119.810904218619	494.206877089042	194
39(1,G5)	Unknown29	35147.5530785991	89.3243590429569	245.8405425835	170
40(1,H5)	Unknown30	84201.1901023831	71.6628989730469	240.555647987716	205
41(1,A6)	Unknown31	57540.9605655395	63.8247049143352	139.379612068574	206
42(1,B6)	Unknown32	132243.422465958	351.322725840233	95.838288906535	225
43(1,C6)	Unknown33	> 400000	245.377692504444	165.910576238668	169
44(1,D6)	Unknown34	101295.194359968	173.084818533962	256.68701834941	217
45(1,E6)	Unknown35	43099.563274055	160.242315552819	227.842075572022	208
46(1,F6)	Unknown36	28809.9888163196	141.491619893493	289.082524784921	164
47(1,G6)	Unknown37	34952.8872684055	111.935846552346	131.45264577988	172
48(1,H6)	Unknown38	133712.297714069	231.987110048646	164.382172440052	219
49(1,A7)	Unknown39	83843.9262715454	145.437178088663	155.672804534148	201
50(1,B7)	Unknown40	33633.216206531	93.744701853536	210.955472956456	158
51(1,C7)	Unknown41	30384.966613927	63.8247049143352	206.04878843087	197
52(1,D7)	Unknown42	62745.2885809156	133.603759476498	229.456482647493	174
53(1,E7)	Unknown43	42029.4691407321	81.4707320020595	205.065387015341	176
54(1,F7)	Unknown44	61655.9323466116	70.6827157374095	197.007224587516	155
55(1,G7)	Unknown45	41523.9716800203	59.4191709805361	150.3360398773	170
56(1,H7)	Unknown46	53397.9073438896	86.378518883562	137.801327222154	168
57(1,A8)	Unknown47	43391.7996756875	118.826252992352	202.110924402033	180
58(1,B8)	Unknown48	76370.1167287448	69.7026465485188	216.496389845695	204
59(1,C8)	Unknown49	58599.0004555181	93.2534607261403	187.069838237482	165
60(1,D8)	Unknown50	58731.2349034928	67.252981493733	263.517732937603	174
61(1,E8)	Unknown51	27930.9996848305	104.065866139035	234.451569419837	174
62(1,F8)	Unknown52	65199.410807701	90.7975983592028	178.053282383506	162
63(1,G8)	Unknown53	47424.0006177053	68.7226927572521	141.12927079391	193
64(1,H8)	Unknown54	26567.8437602067	114.888412020788	183.905605290645	204
65(1,A9)	Unknown55	220362.242366792	64.8040600074543	165.401382216489	188
66(1,B9)	Unknown56	66573.430045339	91.2887247439289	245.360690765509	209
67(1,C9)	Unknown57	41530.524035364	78.0367825582925	261.931034738586	176
68(1,D9)	Unknown58	56526.3769901568	92.2710468395688	320.967062771984	162
69(1,E9)	Unknown59	29458.5598675843	77.5463223148673	153.438928522427	157
70(1,F9)	Unknown60	20686.1202497201	102.099196483447	176.207437625422	156
71(1,G9)	Unknown61	59176.1666555727	47.1962526092499	167.944651238442	186
72(1,H9)	Unknown62	51442.174138824	76.5654811447343	204.737430275061	165
73(1,A10)	Unknown63	40077.2266448535	98.6583448121354	161.317848631929	190
74(1,B10)	Unknown64	27181.9068832337	113.904145084355	277.908903359953	178
75(1,C10)	Unknown65	30047.1767056995	60.8873927428882	249.99444267167	179
76(1,D10)	Unknown66	54273.2018997984	41.3379581149352	189.395875968659	203
77(1,E10)	Unknown67	138820.288144102	119.810904218619	350.435496086083	225
78(1,F10)	Unknown68	91498.0283857281	40.3621950655208	144.26836635674	177
DataType:	Range
Location	Sample	Analyte 51	Analyte 64	Analyte 76	Total Events
1(1,A1)	Background0				166
2(1,B1)	Standard1				175
3(1,C1)	Standard2				162
4(1,D1)	Standard3				168
5(1,E1)	Standard4				166
6(1,F1)	Standard5				171
7(1,G1)	Standard6				172
8(1,H1)	Standard7				167
9(1,A2)	Control1				197
10(1,B2)	Control2				171
11(1,C2)	Unknown1				181
12(1,D2)	Unknown2				162
13(1,E2)	Unknown3				154
14(1,F2)	Unknown4				192
15(1,G2)	Unknown5				168
16(1,H2)	Unknown6				222
17(1,A3)	Unknown7				182
18(1,B3)	Unknown8				188
19(1,C3)	Unknown9				171
20(1,D3)	Unknown10				155
21(1,E3)	Unknown11				191
22(1,F3)	Unknown12				150
23(1,G3)	Unknown13				157
24(1,H3)	Unknown14				186
25(1,A4)	Unknown15				177
26(1,B4)	Unknown16				191
27(1,C4)	Unknown17				185
28(1,D4)	Unknown18				173
29(1,E4)	Unknown19				199
30(1,F4)	Unknown20				202
31(1,G4)	Unknown21				165
32(1,H4)	Unknown22				177
33(1,A5)	Unknown23				160
34(1,B5)	Unknown24				193
35(1,C5)	Unknown25				213
36(1,D5)	Unknown26				180
37(1,E5)	Unknown27				161
38(1,F5)	Unknown28				194
39(1,G5)	Unknown29				170
40(1,H5)	Unknown30				205
41(1,A6)	Unknown31				206
42(1,B6)	Unknown32				225
43(1,C6)	Unknown33				169
44(1,D6)	Unknown34				217
45(1,E6)	Unknown35				208
46(1,F6)	Unknown36				164
47(1,G6)	Unknown37				172
48(1,H6)	Unknown38				219
49(1,A7)	Unknown39				201
50(1,B7)	Unknown40				158
51(1,C7)	Unknown41				197
52(1,D7)	Unknown42				174
53(1,E7)	Unknown43				176
54(1,F7)	Unknown44				155
55(1,G7)	Unknown45				170
56(1,H7)	Unknown46				168
57(1,A8)	Unknown47				180
58(1,B8)	Unknown48				204
59(1,C8)	Unknown49				165
60(1,D8)	Unknown50				174
61(1,E8)	Unknown51				174
62(1,F8)	Unknown52				162
63(1,G8)	Unknown53				193
64(1,H8)	Unknown54				204
65(1,A9)	Unknown55				188
66(1,B9)	Unknown56				209
67(1,C9)	Unknown57				176
68(1,D9)	Unknown58				162
69(1,E9)	Unknown59				157
70(1,F9)	Unknown60				156
71(1,G9)	Unknown61				186
72(1,H9)	Unknown62				165
73(1,A10)	Unknown63				190
74(1,B10)	Unknown64				178
75(1,C10)	Unknown65				179
76(1,D10)	Unknown66				203
77(1,E10)	Unknown67				225
78(1,F10)	Unknown68				177
DataType:	Avg Net MFI
Sample	Analyte 51	Analyte 64	Analyte 76
Control1	232.5	1048.5	4103
Control2	1708.5	5568	11988
Standard1	1	6	13.5
Standard2	6.5	33	87
Standard3	34.5	158.5	638
Standard4	184.5	811	3565.5
Standard5	1381.5	3710	11224
Standard6	5610	11567	17098.5
Standard7	8741.5	16799	18686.5
Unknown1	5641	235	551
Unknown2	5759.5	142	673
Unknown3	4064	83	514
Unknown4	2097.5	58	988.5
Unknown5	7849.5	72	734
Unknown6	6430.5	142	828.5
Unknown7	7515.5	120	355
Unknown8	3341.5	172	915
Unknown9	2168.5	71.5	335.5
Unknown10	5697.5	84.5	517.5
Unknown11	4421.5	77	1232.5
Unknown12	5120.5	88	607
Unknown13	6460	93	775
Unknown14	2062.5	59	522.5
Unknown15	4344.5	135	594.5
Unknown16	6487.5	55	638
Unknown17	6682.5	183	508.5
Unknown18	4969	91	401
Unknown19	3507.5	152.5	653.5
Unknown20	3843.5	94	585.5
Unknown21	8271.5	95	765
Unknown22	4026.5	70	419.5
Unknown23	5456.5	105	690.5
Unknown24	7039.5	100	674
Unknown25	2405	126	442
Unknown26	3593	137.5	458
Unknown27	3032.5	112.5	374
Unknown28	5418.5	122	1447.5
Unknown29	2779.5	91	646
Unknown30	5873.5	73	629.5
Unknown31	4414	65	325.5
Unknown32	7352.5	355.5	205.5
Unknown33	8986	249	402.5
Unknown34	6540	176	680
Unknown35	3396.5	163	590
Unknown36	2267.5	144	782.5
Unknown37	2764	114	303
Unknown38	7381.5	235.5	398
Unknown39	5857.5	148	372.5
Unknown40	2658.5	95.5	538
Unknown41	2396	65	523
Unknown42	4742.5	136	595
Unknown43	3315.5	83	520
Unknown44	4675.5	72	495.5
Unknown45	3277	60.5	357
Unknown46	4137.5	88	321
Unknown47	3418.5	121	511
Unknown48	5501.5	71	555
Unknown49	4482.5	95	465.5
Unknown50	4491	68.5	701.5
Unknown51	2195.5	106	610.5
Unknown52	4890	92.5	438.5
Unknown53	3716.5	70	330.5
Unknown54	2083.5	117	456
Unknown55	8304	66	401
Unknown56	4970.5	93	644.5
Unknown57	3277.5	79.5	696.5
Unknown58	4347.5	94	884.5
Unknown59	2320.5	79	366
Unknown60	1597.5	104	433
Unknown61	4519.5	48	408.5
Unknown62	4002.5	78	519
Unknown63	3166	100.5	389
Unknown64	2134	116	747
Unknown65	2368.5	62	659
Unknown66	4197	42	472.5
Unknown67	7477	122	979.5
Unknown68	6181	41	339.5
DataType:	Avg Result
Sample	Analyte 51	Analyte 64	Analyte 76
Control1	3550.35370956236	1052.9240017147	1375.00796345345
Control2	22027.3972449502	6449.9921728547	7116.35418254024
Standard1	25.7454786313078	6.38694298542115	9.60732388448931
Standard2	138.119608681601	32.5632162230996	47.7298263805847
Standard3	627.433401110296	155.799263846505	243.279974495467
Standard4	2877.40792037271	810.079140274896	1180.70870911546
Standard5	18072.4989478613	4007.15206183454	6089.14061532993
Standard6	78558.1353764076	19921.4092936816	31767.4160419247
Standard7	442087.283892275	101008.777109492	117808.921149938
Unknown1	79196.9305790853	231.491341052579	215.194496086844
Unknown2	81698.5648427982	139.519244029598	254.458503167803
Unknown3	52328.0633265736	81.4707320020595	203.096462376112
Unknown4	26737.9910171657	56.9727996926782	353.218333019794
Unknown5	164191.34471721	70.6827157374095	273.805584789787
Unknown6	98133.9780961287	139.519244029598	303.498745001956
Unknown7	141008.336934168	117.841677703185	149.644919588426
Unknown8	42371.9688880722	169.132185941186	330.448425194004
Unknown9	27601.9473631471	70.192666803599	142.874821296514
Unknown10	80377.5971136185	82.9428073867362	204.245347735809
Unknown11	57656.1537872038	75.5847466621843	428.29278787068
Unknown12	69204.8410560027	86.378518883562	233.324889097146
Unknown13	98969.2845140321	91.2887247439289	286.72558953644
Unknown14	26312.7428043926	57.9512470052631	205.884936833232
Unknown15	56480.889508867	132.61808845869	229.295110922689
Unknown16	99758.6217515642	54.0382900477797	243.279974495467
Unknown17	105678.147941013	180.00421224458	201.289087655326
Unknown18	66547.5918427677	89.3243590429569	165.401382216489
Unknown19	44581.2986305779	149.877196667438	248.238067190606
Unknown20	49188.634744563	92.2710468395688	226.387785611114
Unknown21	214494.296866472	93.2534607261403	283.579993884042
Unknown22	51786.9042954187	68.7226927572521	171.66283432992
Unknown23	75483.4400460482	103.082489167875	260.025541150306
Unknown24	118342.88379769	98.1668810661074	254.777003683854
Unknown25	30495.6084230332	123.750259727844	179.226252890899
Unknown26	45735.5134779798	135.082397173728	184.572486908789
Unknown27	38356.758468116	110.459830549775	156.18748904412
Unknown28	74743.7373957812	119.810904218619	494.206877089042
Unknown29	35147.5530785991	89.3243590429569	245.8405425835
Unknown30	84201.1901023831	71.6628989730469	240.555647987716
Unknown31	57540.9605655395	63.8247049143352	139.379612068574
Unknown32	132243.422465958	351.322725840233	95.838288906535
Unknown33	> 400000	245.377692504444	165.910576238668
Unknown34	101295.194359968	173.084818533962	256.68701834941
Unknown35	43099.563274055	160.242315552819	227.842075572022
Unknown36	28809.9888163196	141.491619893493	289.082524784921
Unknown37	34952.8872684055	111.935846552346	131.45264577988
Unknown38	133712.297714069	231.987110048646	164.382172440052
Unknown39	83843.9262715454	145.437178088663	155.672804534148
Unknown40	33633.216206531	93.744701853536	210.955472956456
Unknown41	30384.966613927	63.8247049143352	206.04878843087
Unknown42	62745.2885809156	133.603759476498	229.456482647493
Unknown43	42029.4691407321	81.4707320020595	205.065387015341
Unknown44	61655.9323466116	70.6827157374095	197.007224587516
Unknown45	41523.9716800203	59.4191709805361	150.3360398773
Unknown46	53397.9073438896	86.378518883562	137.801327222154
Unknown47	43391.7996756875	118.826252992352	202.110924402033
Unknown48	76370.1167287448	69.7026465485188	216.496389845695
Unknown49	58599.0004555181	93.2534607261403	187.069838237482
Unknown50	58731.2349034928	67.252981493733	263.517732937603
Unknown51	27930.9996848305	104.065866139035	234.451569419837
Unknown52	65199.410807701	90.7975983592028	178.053282383506
Unknown53	47424.0006177053	68.7226927572521	141.12927079391
Unknown54	26567.8437602067	114.888412020788	183.905605290645
Unknown55	220362.242366792	64.8040600074543	165.401382216489
Unknown56	66573.430045339	91.2887247439289	245.360690765509
Unknown57	41530.524035364	78.0367825582925	261.931034738586
Unknown58	56526.3769901568	92.2710468395688	320.967062771984
Unknown59	29458.5598675843	77.5463223148673	153.438928522427
Unknown60	20686.1202497201	102.099196483447	176.207437625422
Unknown61	59176.1666555727	47.1962526092499	167.944651238442
Unknown62	51442.174138824	76.5654811447343	204.737430275061
Unknown63	40077.2266448535	98.6583448121354	161.317848631929
Unknown64	27181.9068832337	113.904145084355	277.908903359953
Unknown65	30047.1767056995	60.8873927428882	249.99444267167
Unknown66	54273.2018997984	41.3379581149352	189.395875968659
Unknown67	138820.288144102	119.810904218619	350.435496086083
Unknown68	91498.0283857281	40.3621950655208	144.26836635674
DataType:	Avg Range
Sample	Analyte 51	Analyte 64	Analyte 76
Control1
Control2
Standard1
Standard2
Standard3
Standard4
Standard5
Standard6
Standard7
Unknown1
Unknown2
Unknown3
Unknown4
Unknown5
Unknown6
Unknown7
Unknown8
Unknown9
Unknown10
Unknown11
Unknown12
Unknown13
Unknown14
Unknown15
Unknown16
Unknown17
Unknown18
Unknown19
Unknown20
Unknown21
Unknown22
Unknown23
Unknown24
Unknown25
Unknown26
Unknown27
Unknown28
Unknown29
Unknown30
Unknown31
Unknown32
Unknown33
Unknown34
Unknown35
Unknown36
Unknown37
Unknown38
Unknown39
Unknown40
Unknown41
Unknown42
Unknown43
Unknown44
Unknown45
Unknown46
Unknown47
Unknown48
Unknown49
Unknown50
Unknown51
Unknown52
Unknown53
Unknown54
Unknown55
Unknown56
Unknown57
Unknown58
Unknown59
Unknown60
Unknown61
Unknown62
Unknown63
Unknown64
Unknown65
Unknown66
Unknown67
Unknown68
DataType:	%CV Replicates
Sample	Analyte 51	Analyte 64	Analyte 76
Control1
Control2
Standard1
Standard2
Standard3
Standard4
Standard5
Standard6
Standard7
Unknown1
Unknown2
Unknown3
Unknown4
Unknown5
Unknown6
Unknown7
Unknown8
Unknown9
Unknown10
Unknown11
Unknown12
Unknown13
Unknown14
Unknown15
Unknown16
Unknown17
Unknown18
Unknown19
Unknown20
Unknown21
Unknown22
Unknown23
Unknown24
Unknown25
Unknown26
Unknown27
Unknown28
Unknown29
Unknown30
Unknown31
Unknown32
Unknown33
Unknown34
Unknown35
Unknown36
Unknown37
Unknown38
Unknown39
Unknown40
Unknown41
Unknown42
Unknown43
Unknown44
Unknown45
Unknown46
Unknown47
Unknown48
Unknown49
Unknown50
Unknown51
Unknown52
Unknown53
Unknown54
Unknown55
Unknown56
Unknown57
Unknown58
Unknown59
Unknown60
Unknown61
Unknown62
Unknown63
Unknown64
Unknown65
Unknown66
Unknown67
Unknown68
DataType:	% Recovery
Location	Sample	Analyte 51	Analyte 64	Analyte 76
2(1,B1)	Standard1	99.02	99.80	100.08
3(1,C1)	Standard2	107.91	101.76	99.44
4(1,D1)	Standard3	98.04	97.37	101.37
5(1,E1)	Standard4	89.92	101.26	98.39
6(1,F1)	Standard5	112.95	100.18	101.49
7(1,G1)	Standard6	98.20	99.61	105.89
8(1,H1)	Standard7	110.52	101.01	78.54
9(1,A2)	Control1	104.95	145.03	101.85
10(1,B2)	Control2	112.84	143.59	128.36
DataType:	Comments
Location	Sample	Analyte 51	Analyte 64	Analyte 76
1(1,A1)	Background0
2(1,B1)	Standard1
3(1,C1)	Standard2
4(1,D1)	Standard3
5(1,E1)	Standard4
6(1,F1)	Standard5
7(1,G1)	Standard6
8(1,H1)	Standard7
9(1,A2)	Control1		Control Failed.
10(1,B2)	Control2		Control Failed.
11(1,C2)	Unknown1
12(1,D2)	Unknown2
13(1,E2)	Unknown3
14(1,F2)	Unknown4
15(1,G2)	Unknown5
16(1,H2)	Unknown6
17(1,A3)	Unknown7
18(1,B3)	Unknown8
19(1,C3)	Unknown9
20(1,D3)	Unknown10
21(1,E3)	Unknown11
22(1,F3)	Unknown12
23(1,G3)	Unknown13
24(1,H3)	Unknown14
25(1,A4)	Unknown15
26(1,B4)	Unknown16
27(1,C4)	Unknown17
28(1,D4)	Unknown18
29(1,E4)	Unknown19
30(1,F4)	Unknown20
31(1,G4)	Unknown21
32(1,H4)	Unknown22
33(1,A5)	Unknown23
34(1,B5)	Unknown24
35(1,C5)	Unknown25
36(1,D5)	Unknown26
37(1,E5)	Unknown27
38(1,F5)	Unknown28
39(1,G5)	Unknown29
40(1,H5)	Unknown30
41(1,A6)	Unknown31
42(1,B6)	Unknown32
43(1,C6)	Unknown33
44(1,D6)	Unknown34
45(1,E6)	Unknown35
46(1,F6)	Unknown36
47(1,G6)	Unknown37
48(1,H6)	Unknown38
49(1,A7)	Unknown39
50(1,B7)	Unknown40
51(1,C7)	Unknown41
52(1,D7)	Unknown42
53(1,E7)	Unknown43
54(1,F7)	Unknown44
55(1,G7)	Unknown45
56(1,H7)	Unknown46
57(1,A8)	Unknown47
58(1,B8)	Unknown48
59(1,C8)	Unknown49
60(1,D8)	Unknown50
61(1,E8)	Unknown51
62(1,F8)	Unknown52
63(1,G8)	Unknown53
64(1,H8)	Unknown54
65(1,A9)	Unknown55
66(1,B9)	Unknown56
67(1,C9)	Unknown57
68(1,D9)	Unknown58
69(1,E9)	Unknown59
70(1,F9)	Unknown60
71(1,G9)	Unknown61
72(1,H9)	Unknown62
73(1,A10)	Unknown63
74(1,B10)	Unknown64
75(1,C10)	Unknown65
76(1,D10)	Unknown66
77(1,E10)	Unknown67
78(1,F10)	Unknown68
DataType:	Units
Analyte:	Analyte 51	Analyte 64	Analyte 76
BeadID:	51	64	76
Units:	pg/ml	pg/ml	pg/ml
DataType:	Standard Expected Concentration
Reagent	Analyte 51	Analyte 64	Analyte 76
Standard1	26	6.4	9.6
Standard2	128	32	48
Standard3	640	160	240
Standard4	3200	800	1200
Standard5	16000	4000	6000
Standard6	80000	20000	30000
Standard7	400000	100000	150000
DataType:	Control Expected Concentration
Reagent	Analyte 51	Analyte 64	Analyte 76
Control1	3383	726	1350
Control2	19521	4492	5544
DataType:	Control Range - Low
Reagent	Analyte 51	Analyte 64	Analyte 76
Control1	2199	472	877
Control2	12689	2920	3603
DataType:	Control Range - High
Reagent	Analyte 51	Analyte 64	Analyte 76
Control1	4567	980	1822
Control2	26353	6064	7484
DataType:	Per Bead Count
Analyte:	Analyte 51	Analyte 64	Analyte 76
BeadID:	51	64	76
Per Bead:	50	50	50
DataType:	Dilution Factor
Location	Sample	Dilution Factor
1(1,A1)	Background0
2(1,B1)	Standard1
3(1,C1)	Standard2
4(1,D1)	Standard3
5(1,E1)	Standard4
6(1,F1)	Standard5
7(1,G1)	Standard6
8(1,H1)	Standard7
9(1,A2)	Control1	1
10(1,B2)	Control2	1
11(1,C2)	Unknown1	1
12(1,D2)	Unknown2	1
13(1,E2)	Unknown3	1
14(1,F2)	Unknown4	1
15(1,G2)	Unknown5	1
16(1,H2)	Unknown6	1
17(1,A3)	Unknown7	1
18(1,B3)	Unknown8	1
19(1,C3)	Unknown9	1
20(1,D3)	Unknown10	1
21(1,E3)	Unknown11	1
22(1,F3)	Unknown12	1
23(1,G3)	Unknown13	1
24(1,H3)	Unknown14	1
25(1,A4)	Unknown15	1
26(1,B4)	Unknown16	1
27(1,C4)	Unknown17	1
28(1,D4)	Unknown18	1
29(1,E4)	Unknown19	1
30(1,F4)	Unknown20	1
31(1,G4)	Unknown21	1
32(1,H4)	Unknown22	1
33(1,A5)	Unknown23	1
34(1,B5)	Unknown24	1
35(1,C5)	Unknown25	1
36(1,D5)	Unknown26	1
37(1,E5)	Unknown27	1
38(1,F5)	Unknown28	1
39(1,G5)	Unknown29	1
40(1,H5)	Unknown30	1
41(1,A6)	Unknown31	1
42(1,B6)	Unknown32	1
43(1,C6)	Unknown33	1
44(1,D6)	Unknown34	1
45(1,E6)	Unknown35	1
46(1,F6)	Unknown36	1
47(1,G6)	Unknown37	1
48(1,H6)	Unknown38	1
49(1,A7)	Unknown39	1
50(1,B7)	Unknown40	1
51(1,C7)	Unknown41	1
52(1,D7)	Unknown42	1
53(1,E7)	Unknown43	1
54(1,F7)	Unknown44	1
55(1,G7)	Unknown45	1
56(1,H7)	Unknown46	1
57(1,A8)	Unknown47	1
58(1,B8)	Unknown48	1
59(1,C8)	Unknown49	1
60(1,D8)	Unknown50	1
61(1,E8)	Unknown51	1
62(1,F8)	Unknown52	1
63(1,G8)	Unknown53	1
64(1,H8)	Unknown54	1
65(1,A9)	Unknown55	1
66(1,B9)	Unknown56	1
67(1,C9)	Unknown57	1
68(1,D9)	Unknown58	1
69(1,E9)	Unknown59	1
70(1,F9)	Unknown60	1
71(1,G9)	Unknown61	1
72(1,H9)	Unknown62	1
73(1,A10)	Unknown63	1
74(1,B10)	Unknown64	1
75(1,C10)	Unknown65	1
76(1,D10)	Unknown66	1
77(1,E10)	Unknown67	1
78(1,F10)	Unknown68	1
DataType:	Analysis Types
Analyte:	Analyte 51	Analyte 64	Analyte 76
AnalysisType	Logistic 5P Weighted	Logistic 5P Weighted	Logistic 5P Weighted
DataType:	Analysis Coefficients
Analyte:	Analyte 51	Analyte 64	Analyte 76
Coefficient A	-0.0276271094496824	-0.690489537295395	2.56625211484278
Coefficient B	8860.32090142606	17744.827171827	19335.960656953
Coefficient C	96985.3052400845	17990.1203802889	3235.3647536436
Coefficient D	-2.33313502431311	-1.44317588444539	-1.00399415301928
Coefficient F	0.471709527785938	0.687671089689725	1.2792267541548
DataType:	R^2
Analyte:	Analyte 51	Analyte 64	Analyte 76
Value	0.993252888856029	0.999785416465379	0.999878315064867
DataType:	Audit Logs
UserId	Date	Message
DataType:	Warnings/Errors
Location	Status	Message
1,C4	Warning	The sheath pressure limit was triggered during the acquisition. (0x4FF0108B)
1,F4	Warning	The sheath pressure limit was triggered during the acquisition. (0x4FF0108B)
1,G4	Warning	The sheath pressure limit was triggered during the acquisition. (0x4FF0108B)
1,H4	Warning	The sheath pressure limit was triggered during the acquisition. (0x4FF0108B)
1,B5	Warning	The sheath pressure limit was triggered during the acquisition. (0x4FF0108B)
1,C5	Warning	The sheath pressure limit was triggered during the acquisition. (0x4FF0108B)
1,D5	Warning	The sheath pressure limit was triggered during the acquisition. (0x4FF0108B)
1,E5	Warning	The sheath pressure limit was triggered during the acquisition. (0x4FF0108B)
1,F5	Warning	The sheath pressure limit was triggered during the acquisition. (0x4FF0108B)
1,H5	Warning	The sheath pressure limit was triggered during the acquisition. (0x4FF0108B)
1,A6	Warning	The sheath pressure limit was triggered during the acquisition. (0x4FF0108B)
1,B6	Warning	The sheath pressure limit was triggered during the acquisition. (0x4FF0108B)
1,C6	Warning	The sheath pressure limit was triggered during the acquisition. (0x4FF0108B)
1,D6	Warning	The sheath pressure limit was triggered during the acquisition. (0x4FF0108B)
1,F6	Warning	The sheath pressure limit was triggered during the acquisition. (0x4FF0108B)
1,G6	Warning	The sheath pressure limit was triggered during the acquisition. (0x4FF0108B)
1,H6	Warning	The sheath pressure limit was triggered during the acquisition. (0x4FF0108B)
1,B7	Warning	The sheath pressure limit was triggered during the acquisition. (0x4FF0108B)
1,C7	Warning	The sheath pressure limit was triggered during the acquisition. (0x4FF0108B)
1,D7	Warning	The sheath pressure limit was triggered during the acquisition. (0x4FF0108B)
1,E7	Warning	The sheath pressure limit was triggered during the acquisition. (0x4FF0108B)
1,F7	Warning	The sheath pressure limit was triggered during the acquisition. (0x4FF0108B)
1,H7	Warning	The sheath pressure limit was triggered during the acquisition. (0x4FF0108B)
1,A8	Warning	The sheath pressure limit was triggered during the acquisition. (0x4FF0108B)
1,B8	Warning	The sheath pressure limit was triggered during the acquisition. (0x4FF0108B)
1,C8	Warning	The sheath pressure limit was triggered during the acquisition. (0x4FF0108B)
1,E8	Warning	The sheath pressure limit was triggered during the acquisition. (0x4FF0108B)
1,F8	Warning	The sheath pressure limit was triggered during the acquisition. (0x4FF0108B)
1,G8	Warning	The sheath pressure limit was triggered during the acquisition. (0x4FF0108B)
1,H8	Warning	The sheath pressure limit was triggered during the acquisition. (0x4FF0108B)
1,A9	Warning	The sheath pressure limit was triggered during the acquisition. (0x4FF0108B)
1,C9	Warning	The sheath pressure limit was triggered during the acquisition. (0x4FF0108B)
1,D9	Warning	The sheath pressure limit was triggered during the acquisition. (0x4FF0108B)
1,E9	Warning	The sheath pressure limit was triggered during the acquisition. (0x4FF0108B)
1,F9	Warning	The sheath pressure limit was triggered during the acquisition. (0x4FF0108B)
1,H9	Warning	The sheath pressure limit was triggered during the acquisition. (0x4FF0108B)
1,A10	Warning	The sheath pressure limit was triggered during the acquisition. (0x4FF0108B)
1,B10	Warning	The sheath pressure limit was triggered during the acquisition. (0x4FF0108B)
1,C10	Warning	The sheath pressure limit was triggered during the acquisition. (0x4FF0108B)
1,D10	Warning	The sheath pressure limit was triggered during the acquisition. (0x4FF0108B)
1,F10	Warning	The sheath pressure limit was triggered during the acquisition. (0x4FF0108B)
-- CRC --
CRC32: A5EBC0E1
