# Supplementary material for: Decreased Serum Level of miR-146a as Sign of Chronic Inflammation in Type 2 Diabetic Patients
Source: PLoS One. 2014 Dec 12;9(12):e115209. doi: 10.1371/journal.pone.0115209 (PMC4264887; doi:10.1371/journal.pone.0115209)
Supplement: S1 Data — Raw data points of the tested serum levels of microRNAs, cytokines, chemokines and growth factors of T2D patients and Non-diabetic controls. The levels of TNFα, IL-1β, IL-6, NGF, HGF, PAI, Resistin, CCL2 (MCP-1), Adiponectin, Leptin, IL-8, and MIP1β (CCL4) were measured by flow cytometry (BD LSR II Biosciences, California, and EE.UU.) using a commercially available multi-analyte cytometric bead array system (Milliplex Map, U.S.A.). MicroRNA quantitative real-time PCR (qPCR) was performed using pre-designed TaqMan microRNA, with an ABI 7900 HT real-time PCR machine. SDS software (ABI) was used to collect the data. (ZIP) [file pone.0115209.s005.zip › Adipo_panel2_1.csv]

Program	xPONENT		LX100/LX200
Build	3.1.971.0
Date	11/6/2013	9:30 AM
SN	LX10002007002
Batch	Adipo_panel2_1
Version	1
Operator	966611
ComputerName	D5Y3L1P1
Country Code	409
ProtocolName	None
ProtocolVersion	1
ProtocolDescription
ProtocolDevelopingCompany
SampleVolume	50 uL
DDGate	8000 to 15000
SampleTimeout	90 sec
BatchStartTime	11/6/2013 10:41:38 AM
BatchStopTime	11/6/2013 11:36:24 AM
BatchDescription	<None>
ProtocolPlate	Name	Current 96-well plate	Type	96	Plates	1
ProtocolMicrosphere	Map	100 regions	Type	MagPlex	Count	8
ProtocolAnalysis	Type	Quan	Mode	FitOfAllStandards
NormBead	None
ProtocolHeater	Off
Most Recent Calibration and Control Results:
Last MagCAL1 Calibration	Failed 11/4/2013 12:11:16 PM
Last CAL2 Calibration	Passed 10/9/2013 10:52:15 AM
Last MagCON1 Verification	Passed 11/4/2013 12:15:56 PM
Last CON2 Verification	Passed 11/4/2013 12:17:03 PM
CALInfo:
Classification Calibrator Magnetic
Lot	ExpirationDate	CalibrationTime	DDTemp	CL1Temp	CL2Temp	DDVolts	CL1Volts	CL2Volts	DDRVal	CL1RVal	CL2RVal	Result	MachineSerialNo
B28860	6/8/2014	10/9/2013 10:51:16 AM	22.01	22.44	22.01	61.71	89.92	92.66	538	1198	1317	Pass	LX10002007002
Reporter Calibrator
Lot	ExpirationDate	CalibrationTime	RP1(1)Volts	RP1(1)Val	RP1(2)Volts	RP1(2)Val	Result	MachineSerialNo
B28366	5/3/2014	10/9/2013 10:52:21 AM	612.94	3673.2	751.16	16676.52	Pass	LX10002007002
AssayLotInfo:
KitName	LotNumber	ExpirationDate	Manufacturer
HADK2MAG-61k	2287865	6/1/2014	Millipore
Reagent	LotName	LotNumber	ExpirationDate	Manufacturer
Standard1	STD1	8612-2k	6/1/2014	Millipore
Standard2	STD2	8612-2k	6/1/2014	Millipore
Standard3	STD3	8612-2k	6/1/2014	Millipore
Standard4	STD4	8612-2k	6/1/2014	Millipore
Standard5	STD5	8612-2k	6/1/2014	Millipore
Standard6	STD6	8612-2k	6/1/2014	Millipore
Standard7	STD7	8612-2k	6/1/2014	Millipore
Control1	C1	HADK2-102	6/1/2014	Millipore
Control2	C2	HADK2-202	6/1/2014	Millipore
Samples	60	Min Events	50	Per Bead
Results
DataType:	Median
Location	Sample	Analyte 20	Analyte 34	Analyte 39	Analyte 44	Analyte 45	Analyte 52	Analyte 55	Analyte 72	Total Events
1(1,A1)	Background0	11	14	8	14	11	11	10.5	18	460
2(1,B1)	Standard1	13	17	12	27	12	13	19	24	541
3(1,C1)	Standard2	19	26	26	103.5	21	22	61	53	537
4(1,D1)	Standard3	54	125	115	461	70	115	238	208	438
5(1,E1)	Standard4	310	534	731	2082	399	1118.5	1479	1351	519
6(1,F1)	Standard5	1439	2598	3914.5	7900	2081	6196	5945	5157	570
7(1,G1)	Standard6	5676	10469.5	8577	16975.5	6144.5	13723	14401	10481	550
8(1,H1)	Standard7	12376	19280	9291	21315	9789	14942	18508	12365	544
9(1,A2)	Control1	328	561	1074	2987	335	1644.5	1706.5	1495	463
10(1,B2)	Control2	1499.5	2447	3627	8051	1567.5	5931	5974.5	5396	487
11(1,C2)	Unknown1	18	131	428	665	357	2459	216	49	441
12(1,D2)	Unknown2	19	35	433	284	238	2750	83.5	21.5	554
13(1,E2)	Unknown3	12.5	45	3710.5	617	417	3808	93.5	20	473
14(1,F2)	Unknown4	28	45.5	1646	1015	197	1695.5	134	24	506
15(1,G2)	Unknown5	16	26	5196.5	215	419.5	1632.5	120	22	473
16(1,H2)	Unknown6	17	36	1707	400	1085.5	2669	85.5	27	492
17(1,A3)	Unknown7	16	24	1200	414	237.5	3349	138.5	19	551
18(1,B3)	Unknown8	23	36	1263.5	551.5	259	818	92	28.5	487
19(1,C3)	Unknown9	19	55	1617	334	863	4249	134.5	25	505
20(1,D3)	Unknown10	14	31	7200	174.5	233	1145	157	22.5	319
21(1,E3)	Unknown11	20	20	3227	72	141	439	66	23	537
22(1,F3)	Unknown12	15	26.5	4989	676	610	5348.5	184.5	22	691
23(1,G3)	Unknown13	15	37	2934	579	705	4797	149	22	511
24(1,H3)	Unknown14	17	23	1927	290.5	645	3574.5	107	21.5	509
25(1,A4)	Unknown15	21	29.5	1351	545.5	591	2627	146.5	26	553
26(1,B4)	Unknown16	19	21.5	4377.5	189	246	1748	113	21	521
27(1,C4)	Unknown17	16	30	347.5	568	300	2442	126	24	517
28(1,D4)	Unknown18	12	35.5	2997	3429	417	1712	65	26	547
29(1,E4)	Unknown19	15	28	6422.5	794	441.5	3096	111	22	564
30(1,F4)	Unknown20	27	49	939.5	345.5	321	1697	138.5	28	576
31(1,G4)	Unknown21	18	30	1025	1504	666	3508	135	25	487
32(1,H4)	Unknown22	16	17	1529.5	204	199	1123	41.5	24	409
33(1,A5)	Unknown23	24	22.5	2598	157	330.5	1080.5	144	84	427
34(1,B5)	Unknown24	16.5	29	1320	930	205	2344	48.5	23	483
35(1,C5)	Unknown25	14	25	910	266	260	4941.5	121	23	479
36(1,D5)	Unknown26	17	139	8966	897	1072.5	2025	280.5	24	497
37(1,E5)	Unknown27	18	42	5402	215	1523.5	2802.5	105.5	20	516
38(1,F5)	Unknown28	17	28.5	1692.5	667	410.5	730	138	19	561
39(1,G5)	Unknown29	25	18	2767.5	168	170.5	641	41	23	570
40(1,H5)	Unknown30	20	16	930.5	71.5	265	1738	38	23	470
41(1,A6)	Unknown31	22	21	327	197	193	2930.5	64	23	525
42(1,B6)	Unknown32	22	19	144	205.5	797	934	138.5	20	487
43(1,C6)	Unknown33	26	16	2103.5	94	410	2051	114.5	23	599
44(1,D6)	Unknown34	22	20	1432	215	173	2276	97.5	25	560
45(1,E6)	Unknown35	22	15	490	220	233.5	3309	98	20	535
46(1,F6)	Unknown36	22	22.5	286	191	235	2860	115	20	471
47(1,G6)	Unknown37	18	13	142	282	305.5	1837	92	23	131
48(1,H6)	Unknown38	19	15	156.5	57	208	1372.5	62	20	690
49(1,A7)	Unknown39	26	15	1507	222	456	1649	53.5	20	680
50(1,B7)	Unknown40	20	14	2234	149	284	1823	96.5	20	587
51(1,C7)	Unknown41	25	14	76.5	134.5	153.5	1884	104	20	663
52(1,D7)	Unknown42	20	18	256	198	114	2493	101	23	589
53(1,E7)	Unknown43	14	17	1129.5	185.5	74	803	30.5	21	512
54(1,F7)	Unknown44	21	27	1952	215	506.5	3642.5	115.5	24	549
55(1,G7)	Unknown45	17	15	841	166	189.5	1635.5	56	28	433
56(1,H7)	Unknown46	23	18	1091	155	364	3543	92.5	23	494
57(1,A8)	Unknown47	23	18.5	198	191.5	389	496.5	85	25	531
58(1,B8)	Unknown48	27	13	3583.5	118.5	195	901	59	21	466
59(1,C8)	Unknown49	27	21.5	937	135	217	1708	82.5	24	516
60(1,D8)	Unknown50	25.5	17	2608.5	181	294	4248	75	24	545
DataType:	Net MFI
Location	Sample	Analyte 20	Analyte 34	Analyte 39	Analyte 44	Analyte 45	Analyte 52	Analyte 55	Analyte 72	Total Events
1(1,A1)	Background0	0	0	0	0	0	0	0	0	460
2(1,B1)	Standard1	2	3	4	13	1	2	8.5	6	541
3(1,C1)	Standard2	8	12	18	89.5	10	11	50.5	35	537
4(1,D1)	Standard3	43	111	107	447	59	104	227.5	190	438
5(1,E1)	Standard4	299	520	723	2068	388	1107.5	1468.5	1333	519
6(1,F1)	Standard5	1428	2584	3906.5	7886	2070	6185	5934.5	5139	570
7(1,G1)	Standard6	5665	10455.5	8569	16961.5	6133.5	13712	14390.5	10463	550
8(1,H1)	Standard7	12365	19266	9283	21301	9778	14931	18497.5	12347	544
9(1,A2)	Control1	317	547	1066	2973	324	1633.5	1696	1477	463
10(1,B2)	Control2	1488.5	2433	3619	8037	1556.5	5920	5964	5378	487
11(1,C2)	Unknown1	7	117	420	651	346	2448	205.5	31	441
12(1,D2)	Unknown2	8	21	425	270	227	2739	73	3.5	554
13(1,E2)	Unknown3	1.5	31	3702.5	603	406	3797	83	2	473
14(1,F2)	Unknown4	17	31.5	1638	1001	186	1684.5	123.5	6	506
15(1,G2)	Unknown5	5	12	5188.5	201	408.5	1621.5	109.5	4	473
16(1,H2)	Unknown6	6	22	1699	386	1074.5	2658	75	9	492
17(1,A3)	Unknown7	5	10	1192	400	226.5	3338	128	1	551
18(1,B3)	Unknown8	12	22	1255.5	537.5	248	807	81.5	10.5	487
19(1,C3)	Unknown9	8	41	1609	320	852	4238	124	7	505
20(1,D3)	Unknown10	3	17	7192	160.5	222	1134	146.5	4.5	319
21(1,E3)	Unknown11	9	6	3219	58	130	428	55.5	5	537
22(1,F3)	Unknown12	4	12.5	4981	662	599	5337.5	174	4	691
23(1,G3)	Unknown13	4	23	2926	565	694	4786	138.5	4	511
24(1,H3)	Unknown14	6	9	1919	276.5	634	3563.5	96.5	3.5	509
25(1,A4)	Unknown15	10	15.5	1343	531.5	580	2616	136	8	553
26(1,B4)	Unknown16	8	7.5	4369.5	175	235	1737	102.5	3	521
27(1,C4)	Unknown17	5	16	339.5	554	289	2431	115.5	6	517
28(1,D4)	Unknown18	1	21.5	2989	3415	406	1701	54.5	8	547
29(1,E4)	Unknown19	4	14	6414.5	780	430.5	3085	100.5	4	564
30(1,F4)	Unknown20	16	35	931.5	331.5	310	1686	128	10	576
31(1,G4)	Unknown21	7	16	1017	1490	655	3497	124.5	7	487
32(1,H4)	Unknown22	5	3	1521.5	190	188	1112	31	6	409
33(1,A5)	Unknown23	13	8.5	2590	143	319.5	1069.5	133.5	66	427
34(1,B5)	Unknown24	5.5	15	1312	916	194	2333	38	5	483
35(1,C5)	Unknown25	3	11	902	252	249	4930.5	110.5	5	479
36(1,D5)	Unknown26	6	125	8958	883	1061.5	2014	270	6	497
37(1,E5)	Unknown27	7	28	5394	201	1512.5	2791.5	95	2	516
38(1,F5)	Unknown28	6	14.5	1684.5	653	399.5	719	127.5	1	561
39(1,G5)	Unknown29	14	4	2759.5	154	159.5	630	30.5	5	570
40(1,H5)	Unknown30	9	2	922.5	57.5	254	1727	27.5	5	470
41(1,A6)	Unknown31	11	7	319	183	182	2919.5	53.5	5	525
42(1,B6)	Unknown32	11	5	136	191.5	786	923	128	2	487
43(1,C6)	Unknown33	15	2	2095.5	80	399	2040	104	5	599
44(1,D6)	Unknown34	11	6	1424	201	162	2265	87	7	560
45(1,E6)	Unknown35	11	1	482	206	222.5	3298	87.5	2	535
46(1,F6)	Unknown36	11	8.5	278	177	224	2849	104.5	2	471
47(1,G6)	Unknown37	7	-1	134	268	294.5	1826	81.5	5	131
48(1,H6)	Unknown38	8	1	148.5	43	197	1361.5	51.5	2	690
49(1,A7)	Unknown39	15	1	1499	208	445	1638	43	2	680
50(1,B7)	Unknown40	9	0	2226	135	273	1812	86	2	587
51(1,C7)	Unknown41	14	0	68.5	120.5	142.5	1873	93.5	2	663
52(1,D7)	Unknown42	9	4	248	184	103	2482	90.5	5	589
53(1,E7)	Unknown43	3	3	1121.5	171.5	63	792	20	3	512
54(1,F7)	Unknown44	10	13	1944	201	495.5	3631.5	105	6	549
55(1,G7)	Unknown45	6	1	833	152	178.5	1624.5	45.5	10	433
56(1,H7)	Unknown46	12	4	1083	141	353	3532	82	5	494
57(1,A8)	Unknown47	12	4.5	190	177.5	378	485.5	74.5	7	531
58(1,B8)	Unknown48	16	-1	3575.5	104.5	184	890	48.5	3	466
59(1,C8)	Unknown49	16	7.5	929	121	206	1697	72	6	516
60(1,D8)	Unknown50	14.5	3	2600.5	167	283	4237	64.5	6	545
DataType:	Count
Location	Sample	Analyte 20	Analyte 34	Analyte 39	Analyte 44	Analyte 45	Analyte 52	Analyte 55	Analyte 72	Total Events
1(1,A1)	Background0	64	53	67	51	63	56	50	56	460
2(1,B1)	Standard1	76	67	70	58	77	63	50	80	541
3(1,C1)	Standard2	83	53	79	50	60	69	77	66	537
4(1,D1)	Standard3	50	57	59	51	63	50	57	51	438
5(1,E1)	Standard4	51	57	64	50	64	80	58	95	519
6(1,F1)	Standard5	73	50	76	67	71	71	73	89	570
7(1,G1)	Standard6	78	50	75	68	64	69	69	77	550
8(1,H1)	Standard7	71	50	72	60	68	74	68	81	544
9(1,A2)	Control1	61	57	69	51	64	54	50	57	463
10(1,B2)	Control2	66	57	65	65	50	56	66	62	487
11(1,C2)	Unknown1	65	53	63	60	87	53	10	50	441
12(1,D2)	Unknown2	73	66	79	70	77	73	50	66	554
13(1,E2)	Unknown3	68	51	70	56	55	56	50	67	473
14(1,F2)	Unknown4	56	50	79	51	67	76	53	74	506
15(1,G2)	Unknown5	70	53	56	67	68	58	50	51	473
16(1,H2)	Unknown6	63	55	69	71	50	66	60	58	492
17(1,A3)	Unknown7	70	50	84	67	82	67	66	65	551
18(1,B3)	Unknown8	61	62	62	68	65	50	53	66	487
19(1,C3)	Unknown9	69	58	75	67	65	67	50	54	505
20(1,D3)	Unknown10	51	34	44	42	40	47	27	34	319
21(1,E3)	Unknown11	72	47	60	70	83	80	49	76	537
22(1,F3)	Unknown12	91	60	101	103	86	96	50	104	691
23(1,G3)	Unknown13	69	50	83	51	69	68	68	53	511
24(1,H3)	Unknown14	65	61	72	52	74	80	55	50	509
25(1,A4)	Unknown15	80	50	91	56	73	73	66	64	553
26(1,B4)	Unknown16	66	50	64	67	65	65	67	77	521
27(1,C4)	Unknown17	66	50	78	63	64	77	56	63	517
28(1,D4)	Unknown18	76	50	95	63	76	72	57	58	547
29(1,E4)	Unknown19	76	50	68	77	86	85	50	72	564
30(1,F4)	Unknown20	77	57	90	70	94	77	50	61	576
31(1,G4)	Unknown21	51	47	65	68	61	65	69	61	487
32(1,H4)	Unknown22	53	51	56	55	66	63	8	57	409
33(1,A5)	Unknown23	54	50	51	53	50	56	54	59	427
34(1,B5)	Unknown24	62	50	75	55	66	55	56	64	483
35(1,C5)	Unknown25	67	51	65	69	69	50	52	56	479
36(1,D5)	Unknown26	68	51	75	59	64	57	50	73	497
37(1,E5)	Unknown27	65	55	85	64	56	66	50	75	516
38(1,F5)	Unknown28	62	50	76	71	76	65	88	73	561
39(1,G5)	Unknown29	98	51	80	50	88	69	59	75	570
40(1,H5)	Unknown30	60	51	56	50	77	63	50	63	470
41(1,A6)	Unknown31	76	54	79	54	77	70	50	65	525
42(1,B6)	Unknown32	66	60	63	60	64	71	50	53	487
43(1,C6)	Unknown33	85	50	96	53	91	79	68	77	599
44(1,D6)	Unknown34	71	50	102	59	66	95	60	57	560
45(1,E6)	Unknown35	67	50	75	67	74	73	58	71	535
46(1,F6)	Unknown36	56	52	59	59	53	79	50	63	471
47(1,G6)	Unknown37	19	17	19	11	24	15	9	17	131
48(1,H6)	Unknown38	98	69	108	74	110	102	50	79	690
49(1,A7)	Unknown39	86	87	95	70	92	101	50	99	680
50(1,B7)	Unknown40	86	63	96	68	69	88	50	67	587
51(1,C7)	Unknown41	92	65	94	74	102	108	48	80	663
52(1,D7)	Unknown42	77	77	78	55	80	91	50	81	589
53(1,E7)	Unknown43	64	69	68	50	78	56	64	63	512
54(1,F7)	Unknown44	80	53	69	52	86	80	50	79	549
55(1,G7)	Unknown45	50	56	52	50	60	58	53	54	433
56(1,H7)	Unknown46	60	59	76	58	57	63	50	71	494
57(1,A8)	Unknown47	74	50	69	74	65	62	66	71	531
58(1,B8)	Unknown48	65	53	68	50	58	59	54	59	466
59(1,C8)	Unknown49	59	40	89	55	74	73	56	70	516
60(1,D8)	Unknown50	72	55	92	50	76	68	65	67	545
DataType:	Result
Location	Sample	Analyte 20	Analyte 34	Analyte 39	Analyte 44	Analyte 45	Analyte 52	Analyte 55	Analyte 72	Total Events
1(1,A1)	Background0	NaN	NaN	NaN	NaN	NaN	NaN	NaN	NaN	460
2(1,B1)	Standard1	0.634824013530088	0.981860817314367	37.8844159272485	0.639887114795997	9.58268381469051	1.29512092764334	0.634371463163997	1.29125804572859	541
3(1,C1)	Standard2	3.29097487083479	4.51388017488208	194.34781095998	3.20763067066169	49.804360240747	6.48290623018568	3.4554280547873	6.71590531305151	537
4(1,D1)	Standard3	15.229872223561	28.8026169902123	942.300475388234	15.9478467909277	227.5394037428	31.2533258667358	14.4335568066345	29.7197386437904	438
5(1,E1)	Standard4	85.5185733160811	110.592436201754	4864.59776267022	79.918494413384	1215.79498194313	164.844841870425	87.3037344258777	172.714152628696	519
6(1,F1)	Standard5	384.805256045352	561.424322857404	23861.6690627629	402.362875181354	6212.55812286978	771.299633194532	394.937990546229	774.566594972232	570
7(1,G1)	Standard6	2045.97933917621	3829.19111110843	123698.062949236	1968.67448055023	28379.8093181883	4934.6998729554	1947.77997829286	3991.00011328255	550
8(1,H1)	Standard7	9908.76361516225	13426.2319749127	472574.750752301	10424.3239674335	166444.333519797	12356.8362449659	11356.1631230105	23095.3833119843	544
9(1,A2)	Control1	90.2058578525918	115.879232451133	6827.93950753709	119.524370655171	1032.12367740721	221.906266194453	100.794623111822	190.660845275239	463
10(1,B2)	Control2	401.809725352603	524.337824333379	21888.9326453304	413.57611614123	4591.12958642467	731.373244641888	397.409769383498	827.407254318839	487
11(1,C2)	Unknown1	2.88709180180242	30.0987327436141	3045.81693992783	23.4997784415908	1095.466783917	308.187959400671	13.102027742215	6.02835815733312	441
12(1,D2)	Unknown2	3.29097487083479	7.28447167525604	3076.92306968296	9.54255144569157	749.147988149371	339.271694478434	4.90205671585069	0.714627913177629	554
13(1,E2)	Unknown3	0.355058233823832	10.061891624608	22452.149285382	21.7081783384522	1267.16306581021	456.571440245403	5.53726761548624	0.330175058344198	473
14(1,F2)	Unknown4	6.65470853977819	10.1954106876501	10027.8191212281	36.8127808208956	626.938938136993	227.334961637885	8.07512193884557	1.29125804572859	506
15(1,G2)	Unknown5	2.04688537932362	4.51388017488208	34215.6168627454	7.09156045702859	1274.28925367194	220.627300473902	7.20327225224872	0.834597499796353	473
16(1,H2)	Unknown6	2.47320796954976	7.57315816979632	10368.70433382	13.7233191169952	3165.2448109943	330.585696218264	5.02943124385756	1.93219102093623	492
17(1,A3)	Unknown7	2.04688537932362	3.83597205134444	7536.615449595	14.2323794861006	747.669123664531	404.648963447244	8.3543219774364	0.0178958244937616	551
18(1,B3)	Unknown8	4.83423872168245	7.57315816979632	7892.35631771129	19.2776460966801	811.040154251523	130.530832915483	5.44224269648918	2.23954765161664	487
19(1,C3)	Unknown9	3.29097487083479	12.6619782509007	9865.88236229558	11.3361084227267	2528.82890799158	508.418738046795	8.10616792826079	1.50956993678909	505
20(1,D3)	Unknown10	1.138685876159	6.09692018962413	62405.9420921038	5.66811232165377	734.347684436798	167.790000392725	9.49741842583167	0.951864058870635	319
21(1,E3)	Unknown11	3.68654096558723	2.34872895174743	19287.760133211	2.13540652838275	456.002139712704	83.0031249016194	3.77933001731477	1.06686246239626	537
22(1,F3)	Unknown12	1.60430428716234	4.67863428501046	32316.5445470495	23.9115680522087	1813.68414500172	648.762651626413	11.1844072301402	0.834597499796353	691
23(1,G3)	Unknown13	1.60430428716234	7.85900796240037	17469.5456183249	20.2960580513837	2081.72424885247	576.140683923254	9.00399840370162	0.834597499796353	511
24(1,H3)	Unknown14	2.47320796954976	3.4835706741155	11602.7484829139	9.77493353318069	1912.42497028452	429.925124027601	6.38882356437842	0.714627913177629	509
25(1,A4)	Unknown15	4.07501850219195	5.63551591886878	8381.51531183041	19.0558462496722	1760.06942646932	326.092976546589	8.8495324244532	1.72294776579831	553
26(1,B4)	Unknown16	3.29097487083479	2.93333972260957	27264.7908934273	6.17630259936891	772.775655003933	232.912983994155	6.7653509334467	0.591331378069282	521
27(1,C4)	Unknown17	2.04688537932362	5.79043692388928	2537.66048288167	19.8883348531567	930.799908861282	306.381279089272	7.5775450909584	1.29125804572859	517
28(1,D4)	Unknown18	0.00891391466344241	7.42918152718112	17855.0611350029	139.973165653515	1267.16306581021	229.089101011577	3.71467398548559	1.72294776579831	547
29(1,E4)	Unknown19	1.60430428716234	5.1633531431184	48472.5079211935	28.3566504312413	1336.92091763199	376.757215607767	6.63996549424156	0.834597499796353	564
30(1,F4)	Unknown20	6.2978959117069	11.1188129461368	6065.51079141461	11.7505070213952	991.681702567771	227.4944708583	8.3543219774364	2.13788636883911	576
31(1,G4)	Unknown21	2.88709180180242	5.79043692388928	6551.01859635748	56.1021259909089	1971.66890261538	422.426944520459	8.13720791137001	1.50956993678909	487
32(1,H4)	Unknown22	2.04688537932362	0.981860817314367	9377.59156964487	6.70373045957362	632.949092058592	165.345701549664	2.17426742579887	1.29125804572859	409
33(1,A5)	Unknown23	5.2063001279939	3.30331896148793	15457.0011696657	5.05710374274641	1019.13637829634	160.602765649614	8.69493187967016	11.7573901461074	427
34(1,B5)	Unknown24	2.26179669239068	5.47940276698602	8208.32330588963	33.540669597936	650.94699383059	295.981275004153	2.63796527731928	1.06686246239626	483
35(1,C5)	Unknown25	1.138685876159	4.17896852377387	5897.20328257507	8.90031222468552	813.977221567086	594.699428868166	7.26571885550446	1.06686246239626	479
36(1,D5)	Unknown26	2.47320796954976	31.8141721690365	185691.410292252	32.2769240189807	3127.76303600907	262.236529089316	16.990955125139	1.29125804572859	497
37(1,E5)	Unknown27	2.88709180180242	9.2513876109843	36209.9343353804	7.09156045702859	4457.59630526691	344.917779385615	6.29451402964651	0.330175058344198	516
38(1,F5)	Unknown28	2.47320796954976	5.32203711788849	10287.6376903097	23.5746158885706	1248.62578886824	120.051773072126	8.3233232546812	0.0178958244937616	561
39(1,G5)	Unknown29	5.57400632364682	1.48323431988061	16463.5943180412	5.44085962917046	546.741138570376	109.172360720997	2.14094957102315	1.06686246239626	570
40(1,H5)	Unknown30	3.68654096558723	0.355710625528336	6014.20961792057	2.11851691773796	828.649522319347	231.85122995316	1.94042301270205	1.06686246239626	470
41(1,A6)	Unknown31	4.45734065562812	2.74290113834157	2405.74393169655	6.45738719919115	614.901824125265	358.742677246637	3.64995704939684	1.06686246239626	525
42(1,B6)	Unknown32	4.45734065562812	1.9320323206438	1158.27000238074	6.75656515687701	2341.73358661696	144.007456570574	8.3543219774364	0.330175058344198	487
43(1,C6)	Unknown33	5.93775854246307	0.355710625528336	12600.6927595936	2.8827053204159	1247.19928259798	264.984481236299	6.85931113140877	1.06686246239626	599
44(1,D6)	Unknown34	4.45734065562812	2.34872895174743	8833.66435487627	7.09156045702859	554.355072650787	288.777603122017	5.79025241010976	1.50956993678909	560
45(1,E6)	Unknown35	4.45734065562812	< 0.96	3428.31445490775	7.26812938786995	735.828891917342	400.208150797823	5.82183418632224	0.330175058344198	535
46(1,F6)	Unknown36	4.45734065562812	3.30331896148793	2138.2433817651	6.24652791091175	740.270933590823	351.11739136941	6.89061639539178	0.330175058344198	471
47(1,G6)	Unknown37	2.88709180180242	< 0.96	1143.6166097835	9.47109799202284	946.772174355805	242.349978537873	5.44224269648918	1.06686246239626	131
48(1,H6)	Unknown38	3.29097487083479	< 0.96	1249.14203848914	1.6308740294607	659.928150021599	192.708934229487	3.5203354101949	0.330175058344198	690
49(1,A7)	Unknown39	5.93775854246307	< 0.96	9252.07309163228	7.3388053807097	1378.13037413498	222.385711062448	2.96640484003267	0.330175058344198	680
50(1,B7)	Unknown40	3.68654096558723	< 0.96	13344.7414433852	4.7786893093527	884.216900516915	240.866842300275	5.72706167189751	0.330175058344198	587
51(1,C7)	Unknown41	5.57400632364682	< 0.96	640.705046397569	4.27561757072429	494.664719861256	247.326142082799	6.20013086326943	0.330175058344198	663
52(1,D7)	Unknown42	3.68654096558723	1.48323431988061	1938.97278164709	6.492556831706	371.188610703515	311.80390762098	6.01113818936577	1.06686246239626	589
53(1,E7)	Unknown43	1.138685876159	0.981860817314367	7140.63161854501	6.05348300507858	240.979598556656	128.761769178061	1.43371195892842	0.591331378069282	512
54(1,F7)	Unknown44	4.07501850219195	4.8417349360148	11743.5976593661	7.09156045702859	1521.30131119844	437.632795886095	6.92191432653325	1.29125804572859	549
55(1,G7)	Unknown45	2.47320796954976	< 0.96	5501.66470868637	5.37100755627607	604.350491421073	220.947103551664	3.12986779284779	2.13788636883911	433
56(1,H7)	Unknown46	4.83423872168245	1.48323431988061	6923.82036761059	4.98744515304124	1115.57269575387	426.368574970797	5.47392731529872	1.06686246239626	494
57(1,A8)	Unknown47	4.83423872168245	1.71252259636557	1543.22707053987	6.26408904931777	1187.2087283696	90.7114812092472	4.99760384508706	1.50956993678909	531
58(1,B8)	Unknown48	6.2978959117069	< 0.96	21598.4819270817	3.72302140426791	620.923212227506	140.207802331128	3.32541323395749	0.591331378069282	466
59(1,C8)	Unknown49	6.2978959117069	2.93333972260957	6051.26449613588	4.29293004424999	686.803665244976	228.663947302033	4.83830369019725	1.29125804572859	516
60(1,D8)	Unknown50	5.75635420222549	0.981860817314367	15518.8852987691	5.89571378568129	913.352423895598	508.298688748958	4.35867903297418	1.29125804572859	545
DataType:	Range
Location	Sample	Analyte 20	Analyte 34	Analyte 39	Analyte 44	Analyte 45	Analyte 52	Analyte 55	Analyte 72	Total Events
1(1,A1)	Background0									460
2(1,B1)	Standard1									541
3(1,C1)	Standard2									537
4(1,D1)	Standard3									438
5(1,E1)	Standard4									519
6(1,F1)	Standard5									570
7(1,G1)	Standard6									550
8(1,H1)	Standard7									544
9(1,A2)	Control1									463
10(1,B2)	Control2									487
11(1,C2)	Unknown1									441
12(1,D2)	Unknown2									554
13(1,E2)	Unknown3									473
14(1,F2)	Unknown4									506
15(1,G2)	Unknown5									473
16(1,H2)	Unknown6									492
17(1,A3)	Unknown7									551
18(1,B3)	Unknown8									487
19(1,C3)	Unknown9									505
20(1,D3)	Unknown10									319
21(1,E3)	Unknown11									537
22(1,F3)	Unknown12									691
23(1,G3)	Unknown13									511
24(1,H3)	Unknown14									509
25(1,A4)	Unknown15									553
26(1,B4)	Unknown16									521
27(1,C4)	Unknown17									517
28(1,D4)	Unknown18									547
29(1,E4)	Unknown19									564
30(1,F4)	Unknown20									576
31(1,G4)	Unknown21									487
32(1,H4)	Unknown22									409
33(1,A5)	Unknown23									427
34(1,B5)	Unknown24									483
35(1,C5)	Unknown25									479
36(1,D5)	Unknown26									497
37(1,E5)	Unknown27									516
38(1,F5)	Unknown28									561
39(1,G5)	Unknown29									570
40(1,H5)	Unknown30									470
41(1,A6)	Unknown31									525
42(1,B6)	Unknown32									487
43(1,C6)	Unknown33									599
44(1,D6)	Unknown34									560
45(1,E6)	Unknown35									535
46(1,F6)	Unknown36									471
47(1,G6)	Unknown37									131
48(1,H6)	Unknown38									690
49(1,A7)	Unknown39									680
50(1,B7)	Unknown40									587
51(1,C7)	Unknown41									663
52(1,D7)	Unknown42									589
53(1,E7)	Unknown43									512
54(1,F7)	Unknown44									549
55(1,G7)	Unknown45									433
56(1,H7)	Unknown46									494
57(1,A8)	Unknown47									531
58(1,B8)	Unknown48									466
59(1,C8)	Unknown49									516
60(1,D8)	Unknown50									545
DataType:	Avg Net MFI
Sample	Analyte 20	Analyte 34	Analyte 39	Analyte 44	Analyte 45	Analyte 52	Analyte 55	Analyte 72
Control1	317	547	1066	2973	324	1633.5	1696	1477
Control2	1488.5	2433	3619	8037	1556.5	5920	5964	5378
Standard1	2	3	4	13	1	2	8.5	6
Standard2	8	12	18	89.5	10	11	50.5	35
Standard3	43	111	107	447	59	104	227.5	190
Standard4	299	520	723	2068	388	1107.5	1468.5	1333
Standard5	1428	2584	3906.5	7886	2070	6185	5934.5	5139
Standard6	5665	10455.5	8569	16961.5	6133.5	13712	14390.5	10463
Standard7	12365	19266	9283	21301	9778	14931	18497.5	12347
Unknown1	7	117	420	651	346	2448	205.5	31
Unknown2	8	21	425	270	227	2739	73	3.5
Unknown3	1.5	31	3702.5	603	406	3797	83	2
Unknown4	17	31.5	1638	1001	186	1684.5	123.5	6
Unknown5	5	12	5188.5	201	408.5	1621.5	109.5	4
Unknown6	6	22	1699	386	1074.5	2658	75	9
Unknown7	5	10	1192	400	226.5	3338	128	1
Unknown8	12	22	1255.5	537.5	248	807	81.5	10.5
Unknown9	8	41	1609	320	852	4238	124	7
Unknown10	3	17	7192	160.5	222	1134	146.5	4.5
Unknown11	9	6	3219	58	130	428	55.5	5
Unknown12	4	12.5	4981	662	599	5337.5	174	4
Unknown13	4	23	2926	565	694	4786	138.5	4
Unknown14	6	9	1919	276.5	634	3563.5	96.5	3.5
Unknown15	10	15.5	1343	531.5	580	2616	136	8
Unknown16	8	7.5	4369.5	175	235	1737	102.5	3
Unknown17	5	16	339.5	554	289	2431	115.5	6
Unknown18	1	21.5	2989	3415	406	1701	54.5	8
Unknown19	4	14	6414.5	780	430.5	3085	100.5	4
Unknown20	16	35	931.5	331.5	310	1686	128	10
Unknown21	7	16	1017	1490	655	3497	124.5	7
Unknown22	5	3	1521.5	190	188	1112	31	6
Unknown23	13	8.5	2590	143	319.5	1069.5	133.5	66
Unknown24	5.5	15	1312	916	194	2333	38	5
Unknown25	3	11	902	252	249	4930.5	110.5	5
Unknown26	6	125	8958	883	1061.5	2014	270	6
Unknown27	7	28	5394	201	1512.5	2791.5	95	2
Unknown28	6	14.5	1684.5	653	399.5	719	127.5	1
Unknown29	14	4	2759.5	154	159.5	630	30.5	5
Unknown30	9	2	922.5	57.5	254	1727	27.5	5
Unknown31	11	7	319	183	182	2919.5	53.5	5
Unknown32	11	5	136	191.5	786	923	128	2
Unknown33	15	2	2095.5	80	399	2040	104	5
Unknown34	11	6	1424	201	162	2265	87	7
Unknown35	11	1	482	206	222.5	3298	87.5	2
Unknown36	11	8.5	278	177	224	2849	104.5	2
Unknown37	7	-1	134	268	294.5	1826	81.5	5
Unknown38	8	1	148.5	43	197	1361.5	51.5	2
Unknown39	15	1	1499	208	445	1638	43	2
Unknown40	9	0	2226	135	273	1812	86	2
Unknown41	14	0	68.5	120.5	142.5	1873	93.5	2
Unknown42	9	4	248	184	103	2482	90.5	5
Unknown43	3	3	1121.5	171.5	63	792	20	3
Unknown44	10	13	1944	201	495.5	3631.5	105	6
Unknown45	6	1	833	152	178.5	1624.5	45.5	10
Unknown46	12	4	1083	141	353	3532	82	5
Unknown47	12	4.5	190	177.5	378	485.5	74.5	7
Unknown48	16	-1	3575.5	104.5	184	890	48.5	3
Unknown49	16	7.5	929	121	206	1697	72	6
Unknown50	14.5	3	2600.5	167	283	4237	64.5	6
DataType:	Avg Result
Sample	Analyte 20	Analyte 34	Analyte 39	Analyte 44	Analyte 45	Analyte 52	Analyte 55	Analyte 72
Control1	90.2058578525918	115.879232451133	6827.93950753709	119.524370655171	1032.12367740721	221.906266194453	100.794623111822	190.660845275239
Control2	401.809725352603	524.337824333379	21888.9326453304	413.57611614123	4591.12958642467	731.373244641888	397.409769383498	827.407254318839
Standard1	0.634824013530088	0.981860817314367	37.8844159272485	0.639887114795997	9.58268381469051	1.29512092764334	0.634371463163997	1.29125804572859
Standard2	3.29097487083479	4.51388017488208	194.34781095998	3.20763067066169	49.804360240747	6.48290623018568	3.4554280547873	6.71590531305151
Standard3	15.229872223561	28.8026169902123	942.300475388234	15.9478467909277	227.5394037428	31.2533258667358	14.4335568066345	29.7197386437904
Standard4	85.5185733160811	110.592436201754	4864.59776267022	79.918494413384	1215.79498194313	164.844841870425	87.3037344258777	172.714152628696
Standard5	384.805256045352	561.424322857404	23861.6690627629	402.362875181354	6212.55812286978	771.299633194532	394.937990546229	774.566594972232
Standard6	2045.97933917621	3829.19111110843	123698.062949236	1968.67448055023	28379.8093181883	4934.6998729554	1947.77997829286	3991.00011328255
Standard7	9908.76361516225	13426.2319749127	472574.750752301	10424.3239674335	166444.333519797	12356.8362449659	11356.1631230105	23095.3833119843
Unknown1	2.88709180180242	30.0987327436141	3045.81693992783	23.4997784415908	1095.466783917	308.187959400671	13.102027742215	6.02835815733312
Unknown2	3.29097487083479	7.28447167525604	3076.92306968296	9.54255144569157	749.147988149371	339.271694478434	4.90205671585069	0.714627913177629
Unknown3	0.355058233823832	10.061891624608	22452.149285382	21.7081783384522	1267.16306581021	456.571440245403	5.53726761548624	0.330175058344198
Unknown4	6.65470853977819	10.1954106876501	10027.8191212281	36.8127808208956	626.938938136993	227.334961637885	8.07512193884557	1.29125804572859
Unknown5	2.04688537932362	4.51388017488208	34215.6168627454	7.09156045702859	1274.28925367194	220.627300473902	7.20327225224872	0.834597499796353
Unknown6	2.47320796954976	7.57315816979632	10368.70433382	13.7233191169952	3165.2448109943	330.585696218264	5.02943124385756	1.93219102093623
Unknown7	2.04688537932362	3.83597205134444	7536.615449595	14.2323794861006	747.669123664531	404.648963447244	8.3543219774364	0.0178958244937616
Unknown8	4.83423872168245	7.57315816979632	7892.35631771129	19.2776460966801	811.040154251523	130.530832915483	5.44224269648918	2.23954765161664
Unknown9	3.29097487083479	12.6619782509007	9865.88236229558	11.3361084227267	2528.82890799158	508.418738046795	8.10616792826079	1.50956993678909
Unknown10	1.138685876159	6.09692018962413	62405.9420921038	5.66811232165377	734.347684436798	167.790000392725	9.49741842583167	0.951864058870635
Unknown11	3.68654096558723	2.34872895174743	19287.760133211	2.13540652838275	456.002139712704	83.0031249016194	3.77933001731477	1.06686246239626
Unknown12	1.60430428716234	4.67863428501046	32316.5445470495	23.9115680522087	1813.68414500172	648.762651626413	11.1844072301402	0.834597499796353
Unknown13	1.60430428716234	7.85900796240037	17469.5456183249	20.2960580513837	2081.72424885247	576.140683923254	9.00399840370162	0.834597499796353
Unknown14	2.47320796954976	3.4835706741155	11602.7484829139	9.77493353318069	1912.42497028452	429.925124027601	6.38882356437842	0.714627913177629
Unknown15	4.07501850219195	5.63551591886878	8381.51531183041	19.0558462496722	1760.06942646932	326.092976546589	8.8495324244532	1.72294776579831
Unknown16	3.29097487083479	2.93333972260957	27264.7908934273	6.17630259936891	772.775655003933	232.912983994155	6.7653509334467	0.591331378069282
Unknown17	2.04688537932362	5.79043692388928	2537.66048288167	19.8883348531567	930.799908861282	306.381279089272	7.5775450909584	1.29125804572859
Unknown18	0.00891391466344241	7.42918152718112	17855.0611350029	139.973165653515	1267.16306581021	229.089101011577	3.71467398548559	1.72294776579831
Unknown19	1.60430428716234	5.1633531431184	48472.5079211935	28.3566504312413	1336.92091763199	376.757215607767	6.63996549424156	0.834597499796353
Unknown20	6.2978959117069	11.1188129461368	6065.51079141461	11.7505070213952	991.681702567771	227.4944708583	8.3543219774364	2.13788636883911
Unknown21	2.88709180180242	5.79043692388928	6551.01859635748	56.1021259909089	1971.66890261538	422.426944520459	8.13720791137001	1.50956993678909
Unknown22	2.04688537932362	0.981860817314367	9377.59156964487	6.70373045957362	632.949092058592	165.345701549664	2.17426742579887	1.29125804572859
Unknown23	5.2063001279939	3.30331896148793	15457.0011696657	5.05710374274641	1019.13637829634	160.602765649614	8.69493187967016	11.7573901461074
Unknown24	2.26179669239068	5.47940276698602	8208.32330588963	33.540669597936	650.94699383059	295.981275004153	2.63796527731928	1.06686246239626
Unknown25	1.138685876159	4.17896852377387	5897.20328257507	8.90031222468552	813.977221567086	594.699428868166	7.26571885550446	1.06686246239626
Unknown26	2.47320796954976	31.8141721690365	185691.410292252	32.2769240189807	3127.76303600907	262.236529089316	16.990955125139	1.29125804572859
Unknown27	2.88709180180242	9.2513876109843	36209.9343353804	7.09156045702859	4457.59630526691	344.917779385615	6.29451402964651	0.330175058344198
Unknown28	2.47320796954976	5.32203711788849	10287.6376903097	23.5746158885706	1248.62578886824	120.051773072126	8.3233232546812	0.0178958244937616
Unknown29	5.57400632364682	1.48323431988061	16463.5943180412	5.44085962917046	546.741138570376	109.172360720997	2.14094957102315	1.06686246239626
Unknown30	3.68654096558723	0.355710625528336	6014.20961792057	2.11851691773796	828.649522319347	231.85122995316	1.94042301270205	1.06686246239626
Unknown31	4.45734065562812	2.74290113834157	2405.74393169655	6.45738719919115	614.901824125265	358.742677246637	3.64995704939684	1.06686246239626
Unknown32	4.45734065562812	1.9320323206438	1158.27000238074	6.75656515687701	2341.73358661696	144.007456570574	8.3543219774364	0.330175058344198
Unknown33	5.93775854246307	0.355710625528336	12600.6927595936	2.8827053204159	1247.19928259798	264.984481236299	6.85931113140877	1.06686246239626
Unknown34	4.45734065562812	2.34872895174743	8833.66435487627	7.09156045702859	554.355072650787	288.777603122017	5.79025241010976	1.50956993678909
Unknown35	4.45734065562812	< 0.96	3428.31445490775	7.26812938786995	735.828891917342	400.208150797823	5.82183418632224	0.330175058344198
Unknown36	4.45734065562812	3.30331896148793	2138.2433817651	6.24652791091175	740.270933590823	351.11739136941	6.89061639539178	0.330175058344198
Unknown37	2.88709180180242	< 0.96	1143.6166097835	9.47109799202284	946.772174355805	242.349978537873	5.44224269648918	1.06686246239626
Unknown38	3.29097487083479	< 0.96	1249.14203848914	1.6308740294607	659.928150021599	192.708934229487	3.5203354101949	0.330175058344198
Unknown39	5.93775854246307	< 0.96	9252.07309163228	7.3388053807097	1378.13037413498	222.385711062448	2.96640484003267	0.330175058344198
Unknown40	3.68654096558723	< 0.96	13344.7414433852	4.7786893093527	884.216900516915	240.866842300275	5.72706167189751	0.330175058344198
Unknown41	5.57400632364682	< 0.96	640.705046397569	4.27561757072429	494.664719861256	247.326142082799	6.20013086326943	0.330175058344198
Unknown42	3.68654096558723	1.48323431988061	1938.97278164709	6.492556831706	371.188610703515	311.80390762098	6.01113818936577	1.06686246239626
Unknown43	1.138685876159	0.981860817314367	7140.63161854501	6.05348300507858	240.979598556656	128.761769178061	1.43371195892842	0.591331378069282
Unknown44	4.07501850219195	4.8417349360148	11743.5976593661	7.09156045702859	1521.30131119844	437.632795886095	6.92191432653325	1.29125804572859
Unknown45	2.47320796954976	< 0.96	5501.66470868637	5.37100755627607	604.350491421073	220.947103551664	3.12986779284779	2.13788636883911
Unknown46	4.83423872168245	1.48323431988061	6923.82036761059	4.98744515304124	1115.57269575387	426.368574970797	5.47392731529872	1.06686246239626
Unknown47	4.83423872168245	1.71252259636557	1543.22707053987	6.26408904931777	1187.2087283696	90.7114812092472	4.99760384508706	1.50956993678909
Unknown48	6.2978959117069	< 0.96	21598.4819270817	3.72302140426791	620.923212227506	140.207802331128	3.32541323395749	0.591331378069282
Unknown49	6.2978959117069	2.93333972260957	6051.26449613588	4.29293004424999	686.803665244976	228.663947302033	4.83830369019725	1.29125804572859
Unknown50	5.75635420222549	0.981860817314367	15518.8852987691	5.89571378568129	913.352423895598	508.298688748958	4.35867903297418	1.29125804572859
DataType:	Avg Range
Sample	Analyte 20	Analyte 34	Analyte 39	Analyte 44	Analyte 45	Analyte 52	Analyte 55	Analyte 72
Control1
Control2
Standard1
Standard2
Standard3
Standard4
Standard5
Standard6
Standard7
Unknown1
Unknown2
Unknown3
Unknown4
Unknown5
Unknown6
Unknown7
Unknown8
Unknown9
Unknown10
Unknown11
Unknown12
Unknown13
Unknown14
Unknown15
Unknown16
Unknown17
Unknown18
Unknown19
Unknown20
Unknown21
Unknown22
Unknown23
Unknown24
Unknown25
Unknown26
Unknown27
Unknown28
Unknown29
Unknown30
Unknown31
Unknown32
Unknown33
Unknown34
Unknown35
Unknown36
Unknown37
Unknown38
Unknown39
Unknown40
Unknown41
Unknown42
Unknown43
Unknown44
Unknown45
Unknown46
Unknown47
Unknown48
Unknown49
Unknown50
DataType:	%CV Replicates
Sample	Analyte 20	Analyte 34	Analyte 39	Analyte 44	Analyte 45	Analyte 52	Analyte 55	Analyte 72
Control1
Control2
Standard1
Standard2
Standard3
Standard4
Standard5
Standard6
Standard7
Unknown1
Unknown2
Unknown3
Unknown4
Unknown5
Unknown6
Unknown7
Unknown8
Unknown9
Unknown10
Unknown11
Unknown12
Unknown13
Unknown14
Unknown15
Unknown16
Unknown17
Unknown18
Unknown19
Unknown20
Unknown21
Unknown22
Unknown23
Unknown24
Unknown25
Unknown26
Unknown27
Unknown28
Unknown29
Unknown30
Unknown31
Unknown32
Unknown33
Unknown34
Unknown35
Unknown36
Unknown37
Unknown38
Unknown39
Unknown40
Unknown41
Unknown42
Unknown43
Unknown44
Unknown45
Unknown46
Unknown47
Unknown48
Unknown49
Unknown50
DataType:	% Recovery
Location	Sample	Analyte 20	Analyte 34	Analyte 39	Analyte 44	Analyte 45	Analyte 52	Analyte 55	Analyte 72
2(1,B1)	Standard1	99.19	102.28	99.70	99.98	99.82	99.62	99.12	99.33
3(1,C1)	Standard2	102.84	94.04	101.22	100.24	103.76	101.30	107.98	104.94
4(1,D1)	Standard3	95.19	120.01	98.16	99.67	94.81	97.67	90.21	92.87
5(1,E1)	Standard4	106.90	92.16	101.35	99.90	101.32	103.03	109.13	107.95
6(1,F1)	Standard5	96.20	93.57	99.42	100.59	103.54	96.41	98.73	96.82
7(1,G1)	Standard6	102.30	127.64	103.08	98.43	94.60	123.37	97.39	99.78
8(1,H1)	Standard7	99.09	89.51	78.76	104.24	110.96	61.78	113.56	115.48
9(1,A2)	Control1	98.05	91.97	94.62	119.52	86.08	107.72	103.91	100.35
10(1,B2)	Control2	79.57	76.32	60.72	87.25	63.13	74.94	83.84	81.60
DataType:	Comments
Location	Sample	Analyte 20	Analyte 34	Analyte 39	Analyte 44	Analyte 45	Analyte 52	Analyte 55	Analyte 72
1(1,A1)	Background0
2(1,B1)	Standard1
3(1,C1)	Standard2
4(1,D1)	Standard3
5(1,E1)	Standard4
6(1,F1)	Standard5
7(1,G1)	Standard6
8(1,H1)	Standard7
9(1,A2)	Control1
10(1,B2)	Control2			Control Failed.		Control Failed.
11(1,C2)	Unknown1
12(1,D2)	Unknown2								Extrapolated
13(1,E2)	Unknown3	Extrapolated							Extrapolated
14(1,F2)	Unknown4
15(1,G2)	Unknown5								Extrapolated
16(1,H2)	Unknown6
17(1,A3)	Unknown7								Extrapolated
18(1,B3)	Unknown8
19(1,C3)	Unknown9
20(1,D3)	Unknown10								Extrapolated
21(1,E3)	Unknown11								Extrapolated
22(1,F3)	Unknown12								Extrapolated
23(1,G3)	Unknown13								Extrapolated
24(1,H3)	Unknown14								Extrapolated
25(1,A4)	Unknown15
26(1,B4)	Unknown16								Extrapolated
27(1,C4)	Unknown17
28(1,D4)	Unknown18	Extrapolated
29(1,E4)	Unknown19								Extrapolated
30(1,F4)	Unknown20
31(1,G4)	Unknown21
32(1,H4)	Unknown22
33(1,A5)	Unknown23
34(1,B5)	Unknown24								Extrapolated
35(1,C5)	Unknown25								Extrapolated
36(1,D5)	Unknown26
37(1,E5)	Unknown27								Extrapolated
38(1,F5)	Unknown28								Extrapolated
39(1,G5)	Unknown29								Extrapolated
40(1,H5)	Unknown30		Extrapolated						Extrapolated
41(1,A6)	Unknown31								Extrapolated
42(1,B6)	Unknown32								Extrapolated
43(1,C6)	Unknown33		Extrapolated						Extrapolated
44(1,D6)	Unknown34
45(1,E6)	Unknown35								Extrapolated
46(1,F6)	Unknown36								Extrapolated
47(1,G6)	Unknown37								Extrapolated
48(1,H6)	Unknown38								Extrapolated
49(1,A7)	Unknown39								Extrapolated
50(1,B7)	Unknown40								Extrapolated
51(1,C7)	Unknown41								Extrapolated
52(1,D7)	Unknown42								Extrapolated
53(1,E7)	Unknown43								Extrapolated
54(1,F7)	Unknown44
55(1,G7)	Unknown45
56(1,H7)	Unknown46								Extrapolated
57(1,A8)	Unknown47
58(1,B8)	Unknown48								Extrapolated
59(1,C8)	Unknown49
60(1,D8)	Unknown50
DataType:	Units
Analyte:	Analyte 20	Analyte 34	Analyte 39	Analyte 44	Analyte 45	Analyte 52	Analyte 55	Analyte 72
BeadID:	20	34	39	44	45	52	55	72
Units:	pg/ml	pg/ml	pg/ml	pg/ml	pg/ml	pg/ml	pg/ml	pg/ml
DataType:	Standard Expected Concentration
Reagent	Analyte 20	Analyte 34	Analyte 39	Analyte 44	Analyte 45	Analyte 52	Analyte 55	Analyte 72
Standard1	0.64	0.96	38	0.64	9.6	1.3	0.64	1.3
Standard2	3.2	4.8	192	3.2	48	6.4	3.2	6.4
Standard3	16	24	960	16	240	32	16	32
Standard4	80	120	4800	80	1200	160	80	160
Standard5	400	600	24000	400	6000	800	400	800
Standard6	2000	3000	120000	2000	30000	4000	2000	4000
Standard7	10000	15000	600000	10000	150000	20000	10000	20000
DataType:	Control Expected Concentration
Reagent	Analyte 20	Analyte 34	Analyte 39	Analyte 44	Analyte 45	Analyte 52	Analyte 55	Analyte 72
Control1	92	126	7216	100	1199	206	97	190
Control2	505	687	36046	474	7272	976	474	1014
DataType:	Control Range - Low
Reagent	Analyte 20	Analyte 34	Analyte 39	Analyte 44	Analyte 45	Analyte 52	Analyte 55	Analyte 72
Control1	60	82	4690	65	779	134	63	123
Control2	328	446	23430	308	4727	634	308	659
DataType:	Control Range - High
Reagent	Analyte 20	Analyte 34	Analyte 39	Analyte 44	Analyte 45	Analyte 52	Analyte 55	Analyte 72
Control1	124	170	9741	135	1618	278	131	256
Control2	681	927	48662	639	9817	1318	640	1368
DataType:	Per Bead Count
Analyte:	Analyte 20	Analyte 34	Analyte 39	Analyte 44	Analyte 45	Analyte 52	Analyte 55	Analyte 72
BeadID:	20	34	39	44	45	52	55	72
Per Bead:	50	50	50	50	50	50	50	50
DataType:	Dilution Factor
Location	Sample	Dilution Factor
1(1,A1)	Background0
2(1,B1)	Standard1
3(1,C1)	Standard2
4(1,D1)	Standard3
5(1,E1)	Standard4
6(1,F1)	Standard5
7(1,G1)	Standard6
8(1,H1)	Standard7
9(1,A2)	Control1	1
10(1,B2)	Control2	1
11(1,C2)	Unknown1	1
12(1,D2)	Unknown2	1
13(1,E2)	Unknown3	1
14(1,F2)	Unknown4	1
15(1,G2)	Unknown5	1
16(1,H2)	Unknown6	1
17(1,A3)	Unknown7	1
18(1,B3)	Unknown8	1
19(1,C3)	Unknown9	1
20(1,D3)	Unknown10	1
21(1,E3)	Unknown11	1
22(1,F3)	Unknown12	1
23(1,G3)	Unknown13	1
24(1,H3)	Unknown14	1
25(1,A4)	Unknown15	1
26(1,B4)	Unknown16	1
27(1,C4)	Unknown17	1
28(1,D4)	Unknown18	1
29(1,E4)	Unknown19	1
30(1,F4)	Unknown20	1
31(1,G4)	Unknown21	1
32(1,H4)	Unknown22	1
33(1,A5)	Unknown23	1
34(1,B5)	Unknown24	1
35(1,C5)	Unknown25	1
36(1,D5)	Unknown26	1
37(1,E5)	Unknown27	1
38(1,F5)	Unknown28	1
39(1,G5)	Unknown29	1
40(1,H5)	Unknown30	1
41(1,A6)	Unknown31	1
42(1,B6)	Unknown32	1
43(1,C6)	Unknown33	1
44(1,D6)	Unknown34	1
45(1,E6)	Unknown35	1
46(1,F6)	Unknown36	1
47(1,G6)	Unknown37	1
48(1,H6)	Unknown38	1
49(1,A7)	Unknown39	1
50(1,B7)	Unknown40	1
51(1,C7)	Unknown41	1
52(1,D7)	Unknown42	1
53(1,E7)	Unknown43	1
54(1,F7)	Unknown44	1
55(1,G7)	Unknown45	1
56(1,H7)	Unknown46	1
57(1,A8)	Unknown47	1
58(1,B8)	Unknown48	1
59(1,C8)	Unknown49	1
60(1,D8)	Unknown50	1
DataType:	Analysis Types
Analyte:	Analyte 20	Analyte 34	Analyte 39	Analyte 44	Analyte 45	Analyte 52	Analyte 55	Analyte 72
AnalysisType	Logistic 5P Weighted	Logistic 5P Weighted	Logistic 5P Weighted	Logistic 5P Weighted	Logistic 5P Weighted	Logistic 5P Weighted	Logistic 5P Weighted	Logistic 5P Weighted
DataType:	Analysis Coefficients
Analyte:	Analyte 20	Analyte 34	Analyte 39	Analyte 44	Analyte 45	Analyte 52	Analyte 55	Analyte 72
Coefficient A	0.993527929606319	1.67022581172603	1.61914020443259	-7.38741042386694	-0.629466050924273	1.11338260720462	0.0791121902486132	0.964817650127047
Coefficient B	21170.3500423958	55407.7108220478	9361.5484087307	22268.1110005046	10801.8874355346	15553.3918551047	19183.4269004206	12671.1810374396
Coefficient C	2838.80236194433	1687.20081187239	42251.8927790662	884.28499449726	21785.2363982789	879.569257757729	957.761593241759	1102.18938652223
Coefficient D	-0.737316685239564	-0.446388047642504	-1.80033314308651	-1.17337275788142	-1.11875836037689	-1.26714662132343	-1.25962182217943	-1.18837101876485
Coefficient F	1.60556961424264	3.1653973349292	0.655183230683549	0.824537584342166	1.01760006172788	1.18264334201053	0.838496079549856	0.976237356545917
DataType:	R^2
Analyte:	Analyte 20	Analyte 34	Analyte 39	Analyte 44	Analyte 45	Analyte 52	Analyte 55	Analyte 72
Value	0.998000786893205	0.985927476251537	0.9998284993985	0.999989899921968	0.99862549466306	0.999009962180889	0.995238590737129	0.996952335311174
DataType:	Audit Logs
UserId	Date	Message
DataType:	Warnings/Errors
Location	Status	Message
1,C2	Warning	The acquisition had at least one region that did not reach the maximum count. (0x4FF010AB)
1,D3	Warning	The acquisition had at least one region that did not reach the maximum count. (0x4FF010AB)
1,E3	Warning	The acquisition had at least one region that did not reach the maximum count. (0x4FF010AB)
1,G3	Warning	The sheath pressure limit was triggered during the acquisition. (0x4FF0108B)
1,H3	Warning	The sheath pressure limit was triggered during the acquisition. (0x4FF0108B)
1,A4	Warning	The sheath pressure limit was triggered during the acquisition. (0x4FF0108B)
1,B4	Warning	The sheath pressure limit was triggered during the acquisition. (0x4FF0108B)
1,C4	Warning	The sheath pressure limit was triggered during the acquisition. (0x4FF0108B)
1,E4	Warning	The sheath pressure limit was triggered during the acquisition. (0x4FF0108B)
1,F4	Warning	The sheath pressure limit was triggered during the acquisition. (0x4FF0108B)
1,G4	Warning	The acquisition had at least one region that did not reach the maximum count. (0x4FF010AB)
1,H4	Warning	The acquisition had at least one region that did not reach the maximum count. (0x4FF010AB)
1,A5	Warning	The sheath pressure limit was triggered during the acquisition. (0x4FF0108B)
1,B5	Warning	The sheath pressure limit was triggered during the acquisition. (0x4FF0108B)
1,C5	Warning	The sheath pressure limit was triggered during the acquisition. (0x4FF0108B)
1,E5	Warning	The sheath pressure limit was triggered during the acquisition. (0x4FF0108B)
1,F5	Warning	The sheath pressure limit was triggered during the acquisition. (0x4FF0108B)
1,G5	Warning	The sheath pressure limit was triggered during the acquisition. (0x4FF0108B)
1,H5	Warning	The sheath pressure limit was triggered during the acquisition. (0x4FF0108B)
1,B6	Warning	The sheath pressure limit was triggered during the acquisition. (0x4FF0108B)
1,C6	Warning	The sheath pressure limit was triggered during the acquisition. (0x4FF0108B)
1,E6	Warning	The sheath pressure limit was triggered during the acquisition. (0x4FF0108B)
1,F6	Warning	The sheath pressure limit was triggered during the acquisition. (0x4FF0108B)
1,G6	Warning	The acquisition had at least one region that did not reach the maximum count. (0x4FF010AB)
1,A7	Warning	The sheath pressure limit was triggered during the acquisition. (0x4FF0108B)
1,B7	Warning	The sheath pressure limit was triggered during the acquisition. (0x4FF0108B)
1,C7	Warning	The acquisition had at least one region that did not reach the maximum count. (0x4FF010AB)
1,E7	Warning	The sheath pressure limit was triggered during the acquisition. (0x4FF0108B)
1,F7	Warning	The sheath pressure limit was triggered during the acquisition. (0x4FF0108B)
1,G7	Warning	The sheath pressure limit was triggered during the acquisition. (0x4FF0108B)
1,A8	Warning	The sheath pressure limit was triggered during the acquisition. (0x4FF0108B)
1,B8	Warning	The sheath pressure limit was triggered during the acquisition. (0x4FF0108B)
1,C8	Warning	The acquisition had at least one region that did not reach the maximum count. (0x4FF010AB)
-- CRC --
CRC32: A212BFC8
