# Supplementary material for: Decreased Serum Level of miR-146a as Sign of Chronic Inflammation in Type 2 Diabetic Patients
Source: PLoS One. 2014 Dec 12;9(12):e115209. doi: 10.1371/journal.pone.0115209 (PMC4264887; doi:10.1371/journal.pone.0115209)
Supplement: S1 Data — Raw data points of the tested serum levels of microRNAs, cytokines, chemokines and growth factors of T2D patients and Non-diabetic controls. The levels of TNFα, IL-1β, IL-6, NGF, HGF, PAI, Resistin, CCL2 (MCP-1), Adiponectin, Leptin, IL-8, and MIP1β (CCL4) were measured by flow cytometry (BD LSR II Biosciences, California, and EE.UU.) using a commercially available multi-analyte cytometric bead array system (Milliplex Map, U.S.A.). MicroRNA quantitative real-time PCR (qPCR) was performed using pre-designed TaqMan microRNA, with an ABI 7900 HT real-time PCR machine. SDS software (ABI) was used to collect the data. (ZIP) [file pone.0115209.s005.zip › Adipo_panel2_2.csv]

Program	xPONENT		LX100/LX200
Build	3.1.971.0
Date	11/6/2013	9:55 AM
SN	LX10002007002
Batch	Adipo_panel2_2
Version	1
Operator	966611
ComputerName	D5Y3L1P1
Country Code	409
ProtocolName	Adipo_panel2
ProtocolVersion	1
ProtocolDescription
ProtocolDevelopingCompany	Millipore
SampleVolume	50 uL
DDGate	8000 to 15000
SampleTimeout	90 sec
BatchStartTime	11/6/2013 11:40:56 AM
BatchStopTime	11/6/2013 12:38:51 PM
BatchDescription	<None>
ProtocolPlate	Name	Current 96-well plate	Type	96	Plates	1
ProtocolMicrosphere	Map	100 regions	Type	MagPlex	Count	8
ProtocolAnalysis	Type	Quan	Mode	FitOfAllStandards
NormBead	None
ProtocolHeater	Off
Most Recent Calibration and Control Results:
Last MagCAL1 Calibration	Failed 11/4/2013 12:11:16 PM
Last CAL2 Calibration	Passed 10/9/2013 10:52:15 AM
Last MagCON1 Verification	Passed 11/4/2013 12:15:56 PM
Last CON2 Verification	Passed 11/4/2013 12:17:03 PM
CALInfo:
Classification Calibrator Magnetic
Lot	ExpirationDate	CalibrationTime	DDTemp	CL1Temp	CL2Temp	DDVolts	CL1Volts	CL2Volts	DDRVal	CL1RVal	CL2RVal	Result	MachineSerialNo
B28860	6/8/2014	10/9/2013 10:51:16 AM	22.01	22.44	22.01	61.71	89.92	92.66	538	1198	1317	Pass	LX10002007002
Reporter Calibrator
Lot	ExpirationDate	CalibrationTime	RP1(1)Volts	RP1(1)Val	RP1(2)Volts	RP1(2)Val	Result	MachineSerialNo
B28366	5/3/2014	10/9/2013 10:52:21 AM	612.94	3673.2	751.16	16676.52	Pass	LX10002007002
AssayLotInfo:
KitName	LotNumber	ExpirationDate	Manufacturer
HADK2MAG-61k	2287865	6/1/2014	Millipore
Reagent	LotName	LotNumber	ExpirationDate	Manufacturer
Standard1	STD1	8612-2k	6/1/2014	Millipore
Standard2	STD2	8612-2k	6/1/2014	Millipore
Standard3	STD3	8612-2k	6/1/2014	Millipore
Standard4	STD4	8612-2k	6/1/2014	Millipore
Standard5	STD5	8612-2k	6/1/2014	Millipore
Standard6	STD6	8612-2k	6/1/2014	Millipore
Standard7	STD7	8612-2k	6/1/2014	Millipore
Control1	C1	HADK2-102	6/1/2014	Millipore
Control2	C2	HADK2-202	6/1/2014	Millipore
Samples	78	Min Events	50	Per Bead
Results
DataType:	Median
Location	Sample	Analyte 20	Analyte 34	Analyte 39	Analyte 44	Analyte 45	Analyte 52	Analyte 55	Analyte 72	Total Events
1(1,A1)	Background0	14.5	11	8.5	15.5	10	12	10.5	18	532
2(1,B1)	Standard1	15	14	11	26.5	12	12	21	27	516
3(1,C1)	Standard2	21.5	25.5	24	88.5	20.5	19	53	56	555
4(1,D1)	Standard3	56.5	71.5	95	405.5	62	98	192	217	521
5(1,E1)	Standard4	281.5	461	729	2371.5	364.5	967	1146.5	1170	455
6(1,F1)	Standard5	1273	2443	3071	7072.5	1727	5282	4777.5	4995	460
7(1,G1)	Standard6	4609	9659.5	5763	16631.5	6307.5	12399	13289	10143.5	443
8(1,H1)	Standard7	13733.5	21010	8658	22210.5	9546	14126	17825	13719	431
9(1,A2)	Control1	318.5	551	1055.5	2977	299	1469	1465	1392.5	482
10(1,B2)	Control2	1681.5	2462	4287	8493	1427	6035.5	5916	5881	481
11(1,C2)	Unknown1	12	34	170.5	145	221.5	2311	75.5	19	460
12(1,D2)	Unknown2	15	42	1117	284	88	1716.5	67	23	611
13(1,E2)	Unknown3	18	27.5	1572	107	59	2051	50	22	490
14(1,F2)	Unknown4	14	19	702.5	144	135	911	33	20	534
15(1,G2)	Unknown5	13	19	1268	103	253.5	2271	53	21	555
16(1,H2)	Unknown6	15	35.5	1982	596	124	2713	33	19	499
17(1,A3)	Unknown7	61	134	389	243	345.5	1923.5	157	48	458
18(1,B3)	Unknown8	16	28	1199	164	236	1943	73	20	526
19(1,C3)	Unknown9	14	16	858.5	137	84	1123	43	21	483
20(1,D3)	Unknown10	16	21.5	261	94	367	975	63.5	22	479
21(1,E3)	Unknown11	22	44	1916	318	115	5967.5	80	26	533
22(1,F3)	Unknown12	15	38	1671	223	243	2518	91	23	481
23(1,G3)	Unknown13	16	18	3216.5	174	216	1150	65.5	62	565
24(1,H3)	Unknown14	13	15	3029	123.5	161	2012	48	26.5	526
25(1,A4)	Unknown15	20	25	4163	182	668.5	2787	76	22.5	521
26(1,B4)	Unknown16	14.5	21.5	1474	163	210	1260	46.5	20	553
27(1,C4)	Unknown17	15	19	301.5	669.5	188.5	1223	56.5	24	526
28(1,D4)	Unknown18	19	18.5	958.5	137.5	205	1440.5	45.5	20	490
29(1,E4)	Unknown19	17	17	805	279	204	1826.5	71	19.5	516
30(1,F4)	Unknown20	15	24	800	225	93	2059	44	24	501
31(1,G4)	Unknown21	12	27.5	3424	374	469	194	85	27	571
32(1,H4)	Unknown22	17	17.5	551	197	258.5	3646	62.5	23	462
33(1,A5)	Unknown23	17	25	545	669	407.5	3604	129	28	441
34(1,B5)	Unknown24	18	15	1220	55	194.5	2380	48	18	509
35(1,C5)	Unknown25	12	25	575	178.5	375	3678	94	21	526
36(1,D5)	Unknown26	26	29	85	155.5	48	2170.5	52.5	24.5	474
37(1,E5)	Unknown27	15.5	22	1452	158	144.5	3920.5	14.5	20	510
38(1,F5)	Unknown28	15	27	2433	179	60.5	1779	69	20	495
39(1,G5)	Unknown29	17.5	23.5	82	231	314.5	4190	88	29	556
40(1,H5)	Unknown30	16	27	266	107	210	2562	82.5	31	522
41(1,A6)	Unknown31	15	24	1270	272	186	1431	72.5	24	505
42(1,B6)	Unknown32	13	20	578	2691.5	595	2015	108	22	568
43(1,C6)	Unknown33	14	113.5	1223	464	506	2103	119	20	583
44(1,D6)	Unknown34	13	28	1254	191	476	2676	111	20	519
45(1,E6)	Unknown35	17.5	16	572.5	517	112	2387.5	72	21	488
46(1,F6)	Unknown36	15	21.5	412	1660	517.5	3292	80	22	514
47(1,G6)	Unknown37	14.5	21	369.5	461.5	155	1407	56	23	456
48(1,H6)	Unknown38	17	25	4958.5	614	734	3569	151	26	653
49(1,A7)	Unknown39	14	30	765	312	740	1382	90	22	585
50(1,B7)	Unknown40	12.5	22	1501	135	389	1529.5	42	19.5	570
51(1,C7)	Unknown41	11	25	657	134.5	25	3697.5	27	20	548
52(1,D7)	Unknown42	18	30	804	181	298.5	1579	95	21	595
53(1,E7)	Unknown43	13.5	17.5	2024	225	298.5	3013	80.5	18.5	445
54(1,F7)	Unknown44	16	47.5	2037	601.5	237	1519	79.5	23	578
55(1,G7)	Unknown45	16.5	25	1239.5	250.5	238	2516	51	24	641
56(1,H7)	Unknown46	91	74	415	411	326	1883	48	48	486
57(1,A8)	Unknown47	14	101.5	385	370	646	4086	49	25	629
58(1,B8)	Unknown48	15	21	228	139	221	1109	63	22.5	656
59(1,C8)	Unknown49	15	18	2119	160.5	134	1252	97.5	18	531
60(1,D8)	Unknown50	43	17.5	1662.5	69.5	247	1792	89	23	508
61(1,E8)	Unknown51	16	21	526.5	196.5	155	2404.5	84	25	503
62(1,F8)	Unknown52	16.5	28	1691	137.5	218	758	42	28	473
63(1,G8)	Unknown53	17.5	13	192	305	301	2474	102	30	535
64(1,H8)	Unknown54	25	26.5	1054.5	443	156	660	59	33	515
65(1,A9)	Unknown55	14	22.5	18	374	116	4515	58.5	28	443
66(1,B9)	Unknown56	15	17	1419	334	149	2139.5	43.5	20	554
67(1,C9)	Unknown57	13	27	1991.5	224.5	208	2637	58.5	21	631
68(1,D9)	Unknown58	14	19.5	1739	180	112	798	75.5	22	490
69(1,E9)	Unknown59	18.5	20	113.5	95	196.5	1256	62	22	463
70(1,F9)	Unknown60	24	27.5	326	480	186	2077	50	22.5	500
71(1,G9)	Unknown61	13	14	2080.5	216.5	354	1840.5	59	30	530
72(1,H9)	Unknown62	13.5	15	1544	163	114	1290	63	26	470
73(1,A10)	Unknown63	14	49	2726.5	207	471	231.5	29.5	29	517
74(1,B10)	Unknown64	12	29	20.5	168	181	1500	62	19	517
75(1,C10)	Unknown65	12	15	346	246	238	698.5	44	18.5	588
76(1,D10)	Unknown66	12	18.5	367	382	96.5	1588	60	19	455
77(1,E10)	Unknown67	12	16	814.5	189	115.5	1680	50	21	537
78(1,F10)	Unknown68	12	14	1382	150.5	63	1560.5	31	23.5	537
DataType:	Net MFI
Location	Sample	Analyte 20	Analyte 34	Analyte 39	Analyte 44	Analyte 45	Analyte 52	Analyte 55	Analyte 72	Total Events
1(1,A1)	Background0	0	0	0	0	0	0	0	0	532
2(1,B1)	Standard1	0.5	3	2.5	11	2	0	10.5	9	516
3(1,C1)	Standard2	7	14.5	15.5	73	10.5	7	42.5	38	555
4(1,D1)	Standard3	42	60.5	86.5	390	52	86	181.5	199	521
5(1,E1)	Standard4	267	450	720.5	2356	354.5	955	1136	1152	455
6(1,F1)	Standard5	1258.5	2432	3062.5	7057	1717	5270	4767	4977	460
7(1,G1)	Standard6	4594.5	9648.5	5754.5	16616	6297.5	12387	13278.5	10125.5	443
8(1,H1)	Standard7	13719	20999	8649.5	22195	9536	14114	17814.5	13701	431
9(1,A2)	Control1	304	540	1047	2961.5	289	1457	1454.5	1374.5	482
10(1,B2)	Control2	1667	2451	4278.5	8477.5	1417	6023.5	5905.5	5863	481
11(1,C2)	Unknown1	-2.5	23	162	129.5	211.5	2299	65	1	460
12(1,D2)	Unknown2	0.5	31	1108.5	268.5	78	1704.5	56.5	5	611
13(1,E2)	Unknown3	3.5	16.5	1563.5	91.5	49	2039	39.5	4	490
14(1,F2)	Unknown4	-0.5	8	694	128.5	125	899	22.5	2	534
15(1,G2)	Unknown5	-1.5	8	1259.5	87.5	243.5	2259	42.5	3	555
16(1,H2)	Unknown6	0.5	24.5	1973.5	580.5	114	2701	22.5	1	499
17(1,A3)	Unknown7	46.5	123	380.5	227.5	335.5	1911.5	146.5	30	458
18(1,B3)	Unknown8	1.5	17	1190.5	148.5	226	1931	62.5	2	526
19(1,C3)	Unknown9	-0.5	5	850	121.5	74	1111	32.5	3	483
20(1,D3)	Unknown10	1.5	10.5	252.5	78.5	357	963	53	4	479
21(1,E3)	Unknown11	7.5	33	1907.5	302.5	105	5955.5	69.5	8	533
22(1,F3)	Unknown12	0.5	27	1662.5	207.5	233	2506	80.5	5	481
23(1,G3)	Unknown13	1.5	7	3208	158.5	206	1138	55	44	565
24(1,H3)	Unknown14	-1.5	4	3020.5	108	151	2000	37.5	8.5	526
25(1,A4)	Unknown15	5.5	14	4154.5	166.5	658.5	2775	65.5	4.5	521
26(1,B4)	Unknown16	0	10.5	1465.5	147.5	200	1248	36	2	553
27(1,C4)	Unknown17	0.5	8	293	654	178.5	1211	46	6	526
28(1,D4)	Unknown18	4.5	7.5	950	122	195	1428.5	35	2	490
29(1,E4)	Unknown19	2.5	6	796.5	263.5	194	1814.5	60.5	1.5	516
30(1,F4)	Unknown20	0.5	13	791.5	209.5	83	2047	33.5	6	501
31(1,G4)	Unknown21	-2.5	16.5	3415.5	358.5	459	182	74.5	9	571
32(1,H4)	Unknown22	2.5	6.5	542.5	181.5	248.5	3634	52	5	462
33(1,A5)	Unknown23	2.5	14	536.5	653.5	397.5	3592	118.5	10	441
34(1,B5)	Unknown24	3.5	4	1211.5	39.5	184.5	2368	37.5	0	509
35(1,C5)	Unknown25	-2.5	14	566.5	163	365	3666	83.5	3	526
36(1,D5)	Unknown26	11.5	18	76.5	140	38	2158.5	42	6.5	474
37(1,E5)	Unknown27	1	11	1443.5	142.5	134.5	3908.5	4	2	510
38(1,F5)	Unknown28	0.5	16	2424.5	163.5	50.5	1767	58.5	2	495
39(1,G5)	Unknown29	3	12.5	73.5	215.5	304.5	4178	77.5	11	556
40(1,H5)	Unknown30	1.5	16	257.5	91.5	200	2550	72	13	522
41(1,A6)	Unknown31	0.5	13	1261.5	256.5	176	1419	62	6	505
42(1,B6)	Unknown32	-1.5	9	569.5	2676	585	2003	97.5	4	568
43(1,C6)	Unknown33	-0.5	102.5	1214.5	448.5	496	2091	108.5	2	583
44(1,D6)	Unknown34	-1.5	17	1245.5	175.5	466	2664	100.5	2	519
45(1,E6)	Unknown35	3	5	564	501.5	102	2375.5	61.5	3	488
46(1,F6)	Unknown36	0.5	10.5	403.5	1644.5	507.5	3280	69.5	4	514
47(1,G6)	Unknown37	0	10	361	446	145	1395	45.5	5	456
48(1,H6)	Unknown38	2.5	14	4950	598.5	724	3557	140.5	8	653
49(1,A7)	Unknown39	-0.5	19	756.5	296.5	730	1370	79.5	4	585
50(1,B7)	Unknown40	-2	11	1492.5	119.5	379	1517.5	31.5	1.5	570
51(1,C7)	Unknown41	-3.5	14	648.5	119	15	3685.5	16.5	2	548
52(1,D7)	Unknown42	3.5	19	795.5	165.5	288.5	1567	84.5	3	595
53(1,E7)	Unknown43	-1	6.5	2015.5	209.5	288.5	3001	70	0.5	445
54(1,F7)	Unknown44	1.5	36.5	2028.5	586	227	1507	69	5	578
55(1,G7)	Unknown45	2	14	1231	235	228	2504	40.5	6	641
56(1,H7)	Unknown46	76.5	63	406.5	395.5	316	1871	37.5	30	486
57(1,A8)	Unknown47	-0.5	90.5	376.5	354.5	636	4074	38.5	7	629
58(1,B8)	Unknown48	0.5	10	219.5	123.5	211	1097	52.5	4.5	656
59(1,C8)	Unknown49	0.5	7	2110.5	145	124	1240	87	0	531
60(1,D8)	Unknown50	28.5	6.5	1654	54	237	1780	78.5	5	508
61(1,E8)	Unknown51	1.5	10	518	181	145	2392.5	73.5	7	503
62(1,F8)	Unknown52	2	17	1682.5	122	208	746	31.5	10	473
63(1,G8)	Unknown53	3	2	183.5	289.5	291	2462	91.5	12	535
64(1,H8)	Unknown54	10.5	15.5	1046	427.5	146	648	48.5	15	515
65(1,A9)	Unknown55	-0.5	11.5	9.5	358.5	106	4503	48	10	443
66(1,B9)	Unknown56	0.5	6	1410.5	318.5	139	2127.5	33	2	554
67(1,C9)	Unknown57	-1.5	16	1983	209	198	2625	48	3	631
68(1,D9)	Unknown58	-0.5	8.5	1730.5	164.5	102	786	65	4	490
69(1,E9)	Unknown59	4	9	105	79.5	186.5	1244	51.5	4	463
70(1,F9)	Unknown60	9.5	16.5	317.5	464.5	176	2065	39.5	4.5	500
71(1,G9)	Unknown61	-1.5	3	2072	201	344	1828.5	48.5	12	530
72(1,H9)	Unknown62	-1	4	1535.5	147.5	104	1278	52.5	8	470
73(1,A10)	Unknown63	-0.5	38	2718	191.5	461	219.5	19	11	517
74(1,B10)	Unknown64	-2.5	18	12	152.5	171	1488	51.5	1	517
75(1,C10)	Unknown65	-2.5	4	337.5	230.5	228	686.5	33.5	0.5	588
76(1,D10)	Unknown66	-2.5	7.5	358.5	366.5	86.5	1576	49.5	1	455
77(1,E10)	Unknown67	-2.5	5	806	173.5	105.5	1668	39.5	3	537
78(1,F10)	Unknown68	-2.5	3	1373.5	135	53	1548.5	20.5	5.5	537
DataType:	Count
Location	Sample	Analyte 20	Analyte 34	Analyte 39	Analyte 44	Analyte 45	Analyte 52	Analyte 55	Analyte 72	Total Events
1(1,A1)	Background0	74	57	74	62	76	72	50	67	532
2(1,B1)	Standard1	56	63	86	64	50	64	69	64	516
3(1,C1)	Standard2	78	50	73	64	70	64	82	74	555
4(1,D1)	Standard3	66	60	75	50	73	69	57	71	521
5(1,E1)	Standard4	50	50	65	52	56	61	56	65	455
6(1,F1)	Standard5	63	50	67	56	57	53	60	54	460
7(1,G1)	Standard6	58	50	58	56	50	63	50	58	443
8(1,H1)	Standard7	52	52	59	52	54	56	50	56	431
9(1,A2)	Control1	60	50	54	71	52	65	70	60	482
10(1,B2)	Control2	50	57	67	73	68	58	51	57	481
11(1,C2)	Unknown1	51	52	78	50	50	70	58	51	460
12(1,D2)	Unknown2	85	67	88	73	90	70	50	88	611
13(1,E2)	Unknown3	68	50	73	52	71	59	57	60	490
14(1,F2)	Unknown4	77	52	82	50	82	69	57	65	534
15(1,G2)	Unknown5	75	50	91	59	60	81	61	78	555
16(1,H2)	Unknown6	68	66	82	50	51	59	59	64	499
17(1,A3)	Unknown7	50	53	73	53	56	58	50	65	458
18(1,B3)	Unknown8	72	57	70	55	50	71	72	79	526
19(1,C3)	Unknown9	64	55	80	59	63	57	55	50	483
20(1,D3)	Unknown10	58	50	69	53	66	61	68	54	479
21(1,E3)	Unknown11	86	54	70	59	71	70	50	73	533
22(1,F3)	Unknown12	61	50	66	60	72	58	55	59	481
23(1,G3)	Unknown13	69	50	80	68	65	80	72	81	565
24(1,H3)	Unknown14	68	56	71	50	74	72	73	62	526
25(1,A4)	Unknown15	70	50	81	55	86	63	50	66	521
26(1,B4)	Unknown16	56	50	84	65	77	69	74	78	553
27(1,C4)	Unknown17	72	50	64	64	80	76	50	70	526
28(1,D4)	Unknown18	60	50	66	56	67	78	50	63	490
29(1,E4)	Unknown19	73	51	85	55	66	76	50	60	516
30(1,F4)	Unknown20	69	50	67	63	74	68	51	59	501
31(1,G4)	Unknown21	71	58	81	77	82	87	50	65	571
32(1,H4)	Unknown22	72	56	51	50	50	63	60	60	462
33(1,A5)	Unknown23	51	51	68	50	56	53	54	58	441
34(1,B5)	Unknown24	74	50	76	73	64	59	53	60	509
35(1,C5)	Unknown25	62	50	74	70	77	55	69	69	526
36(1,D5)	Unknown26	50	51	62	52	61	84	50	64	474
37(1,E5)	Unknown27	62	50	74	59	68	66	60	71	510
38(1,F5)	Unknown28	53	69	61	66	70	58	50	68	495
39(1,G5)	Unknown29	80	50	79	71	76	71	63	66	556
40(1,H5)	Unknown30	66	57	71	52	72	75	50	79	522
41(1,A6)	Unknown31	60	52	87	53	75	75	50	53	505
42(1,B6)	Unknown32	89	54	69	74	87	69	50	76	568
43(1,C6)	Unknown33	101	68	89	59	93	69	41	63	583
44(1,D6)	Unknown34	69	50	73	61	70	77	51	68	519
45(1,E6)	Unknown35	56	64	60	50	63	72	66	57	488
46(1,F6)	Unknown36	52	50	88	50	70	65	59	80	514
47(1,G6)	Unknown37	50	54	56	50	78	57	52	59	456
48(1,H6)	Unknown38	98	87	122	64	94	82	35	71	653
49(1,A7)	Unknown39	61	50	97	63	89	71	61	93	585
50(1,B7)	Unknown40	68	71	82	75	71	84	69	50	570
51(1,C7)	Unknown41	64	67	85	66	79	76	50	61	548
52(1,D7)	Unknown42	63	50	101	70	84	82	58	87	595
53(1,E7)	Unknown43	66	52	59	55	50	59	50	54	445
54(1,F7)	Unknown44	72	70	93	50	76	81	50	86	578
55(1,G7)	Unknown45	76	67	114	66	93	89	50	86	641
56(1,H7)	Unknown46	58	50	76	53	66	65	50	68	486
57(1,A8)	Unknown47	89	64	93	73	89	80	50	91	629
58(1,B8)	Unknown48	99	68	97	82	102	95	63	50	656
59(1,C8)	Unknown49	73	55	75	54	50	83	68	73	531
60(1,D8)	Unknown50	70	54	68	50	73	71	56	66	508
61(1,E8)	Unknown51	61	64	68	66	89	54	50	51	503
62(1,F8)	Unknown52	56	50	63	50	55	76	53	70	473
63(1,G8)	Unknown53	64	50	81	69	73	55	65	78	535
64(1,H8)	Unknown54	66	50	70	58	73	65	54	79	515
65(1,A9)	Unknown55	57	54	59	53	50	52	60	58	443
66(1,B9)	Unknown56	77	75	84	61	70	74	50	63	554
67(1,C9)	Unknown57	80	51	84	102	97	83	50	84	631
68(1,D9)	Unknown58	74	50	55	56	72	66	52	65	490
69(1,E9)	Unknown59	50	61	66	51	64	65	53	53	463
70(1,F9)	Unknown60	54	52	83	61	71	66	47	66	500
71(1,G9)	Unknown61	70	69	66	50	67	86	57	65	530
72(1,H9)	Unknown62	56	64	63	59	67	55	50	56	470
73(1,A10)	Unknown63	65	55	82	61	73	66	50	65	517
74(1,B10)	Unknown64	67	60	72	65	75	69	50	59	517
75(1,C10)	Unknown65	89	59	94	74	72	72	50	78	588
76(1,D10)	Unknown66	51	54	65	50	50	57	52	76	455
77(1,E10)	Unknown67	67	54	80	68	86	71	50	61	537
78(1,F10)	Unknown68	80	50	79	56	78	74	60	60	537
DataType:	Result
Location	Sample	Analyte 20	Analyte 34	Analyte 39	Analyte 44	Analyte 45	Analyte 52	Analyte 55	Analyte 72	Total Events
1(1,A1)	Background0	NaN	NaN	NaN	NaN	NaN	NaN	NaN	NaN	532
2(1,B1)	Standard1	0.639607116626	0.928972349517079	37.4671479007823	0.638320951209266	9.52840989373348	N/A	0.629074265117559	1.29098722206271	516
3(1,C1)	Standard2	3.28706636962077	5.57320038382753	209.390281159943	3.29199370011889	50.4054784298967	N/A	3.43346626071537	6.573322535704	555
4(1,D1)	Standard3	15.0963594994519	21.0506940266905	862.204299714522	14.9902642330009	222.457563424985	N/A	14.6467074569948	30.9823996264775	521
5(1,E1)	Standard4	83.7560986394059	128.503794378679	5265.39169199483	90.2349834443503	1297.04734605373	N/A	86.7488973407049	160.79544445803	455
6(1,F1)	Standard5	409.037372449599	618.821283722976	25583.8689605775	363.285572777387	5839.10450385704	N/A	389.981479299261	838.048068444006	460
7(1,G1)	Standard6	1916.44642924124	2904.65043401472	87016.130003875	2246.22923001687	30535.1120489639	N/A	2032.57030653617	3471.9141396241	443
8(1,H1)	Standard7	10210.2491782069	15436.9877143534	> 600000	9331.94890356538	145585.75598622	N/A	9806.86475679032	32188.8452446977	431
9(1,A2)	Control1	95.0157900995778	151.607212856906	7504.94851194708	116.837991776396	1074.15760948476	N/A	110.788224114114	191.577637909926	482
10(1,B2)	Control2	558.878355741241	623.563369428796	43952.4921660464	487.096016532728	4817.64024480352	N/A	506.080963588263	1070.47853981378	481
11(1,C2)	Unknown1	< 0.64	8.64870121644316	1446.55850065685	5.48433661506027	805.921230837568	N/A	5.31402816573227	< 1.3	460
12(1,D2)	Unknown2	0.639607116626001	11.4188166832562	7938.08890233231	10.6174156993367	322.750204632848	N/A	4.60875855008787	0.410400007750805	611
13(1,E2)	Unknown3	1.93059586856093	6.31287647010342	11300.3902622676	4.02220921634358	210.637038923296	N/A	3.17891615881186	0.157301391331206	490
14(1,F2)	Unknown4	0.114208343027122	3.06596803718156	5086.88129578089	5.44636070682572	497.360917289315	N/A	1.71073598532132	< 1.3	534
15(1,G2)	Unknown5	< 0.64	3.06596803718156	9021.06232691282	3.86556614694089	917.395466750073	N/A	3.43346626071537	< 1.3	555
16(1,H2)	Unknown6	0.639607116626001	9.17572353397877	14634.331074978	21.7977981756997	457.076848645231	N/A	1.71073598532132	< 1.3	499
17(1,A3)	Unknown7	16.5311172966631	39.9488892884474	2979.78188737201	9.12504182809771	1232.67954236471	N/A	11.8884946800293	5.20010896550384	458
18(1,B3)	Unknown8	1.09407095646597	6.49603872381388	8522.57770310551	6.20181249876205	856.574009024182	N/A	5.10715923916448	< 1.3	526
19(1,C3)	Unknown9	0.114208343027122	1.82212667945599	6143.44897483813	5.17986492865436	307.535910766638	N/A	2.580324764919	< 1.3	483
20(1,D3)	Unknown10	1.09407095646597	4.05310765880551	2098.06103057164	3.51069294510853	1305.50120221368	N/A	4.31667201921531	0.157301391331206	479
21(1,E3)	Unknown11	3.47410841229211	12.0974680940017	14074.5751793296	11.8469715810871	423.879446834363	N/A	5.68530139172482	1.08111809237973	533
22(1,F3)	Unknown12	0.639607116626001	10.0458068129091	12075.6428862719	8.39201734251464	880.94168916584	N/A	6.58752203949353	0.410400007750805	481
23(1,G3)	Unknown13	1.09407095646597	2.66010492981033	27358.1714491099	6.57665141027521	786.642120446238	N/A	4.48370710950281	7.58035399655211	565
24(1,H3)	Unknown14	< 0.64	1.38495791923074	25088.1155833082	4.66231944079034	591.482450465823	N/A	3.00858854970664	1.18664595408645	526
25(1,A4)	Unknown15	2.71718249261667	5.38638026875122	41630.2576164831	6.87531358201223	2308.34267454769	N/A	5.3553487593182	0.287584892480587	521
26(1,B4)	Unknown16	0.393141488463813	4.05310765880551	10549.7021863682	6.16422998419148	765.566632983371	N/A	2.88049050151549	< 1.3	553
27(1,C4)	Unknown17	0.639607116626001	3.06596803718156	2380.49967888427	24.4282949935767	689.642738794193	N/A	3.72912635621575	0.643439927607223	526
28(1,D4)	Unknown18	2.32844042027356	2.86395463169241	6830.01810106409	5.19894007477401	747.967592679208	N/A	2.79491558081809	< 1.3	490
29(1,E4)	Unknown19	1.52080140469027	2.24614192208734	5779.39338630578	10.4360489441851	744.443736858082	N/A	4.9413348576855	< 1.3	516
30(1,F4)	Unknown20	0.639607116626001	5.01022291742986	5745.47082266602	8.46549555434563	341.675253598489	N/A	2.66627648617647	0.643439927607223	501
31(1,G4)	Unknown21	< 0.64	6.31287647010342	30053.4557389831	13.8612737905756	1647.86404928228	N/A	6.09629257096673	1.29098722206271	571
32(1,H4)	Unknown22	1.52080140469027	2.4542393655953	4070.31806253738	7.43271281727326	934.714961900135	N/A	4.23302168761752	0.410400007750805	462
33(1,A5)	Unknown23	1.52080140469027	5.38638026875122	4030.10244189348	24.4103770457832	1441.99603275604	N/A	9.65883399850227	1.49657083829817	441
34(1,B5)	Unknown24	1.93059586856093	1.38495791923074	8673.62393910647	1.91831984888037	710.897407305863	N/A	3.00858854970664	< 1.3	509
35(1,C5)	Unknown25	< 0.64	5.38638026875122	4231.15772061	6.74477462618713	1332.53031460513	N/A	6.83239062159446	< 1.3	526
36(1,D5)	Unknown26	4.93137643821655	6.86043008038211	779.628544746302	5.88175057786923	166.714768467254	N/A	3.39111623134307	0.755706591384603	474
37(1,E5)	Unknown27	0.871466386941948	4.24664744853797	10383.3558428931	5.97603272604142	531.918741809816	N/A	< 0.64	< 1.3	510
38(1,F5)	Unknown28	0.639607116626001	6.12903827607809	18739.1872896486	6.76343482208206	216.554956127659	N/A	4.7752054162146	< 1.3	495
39(1,G5)	Unknown29	1.72743232099475	4.82080641054478	754.503506350523	8.68568748692706	1127.16787455872	N/A	6.34216352695206	1.69860776573531	556
40(1,H5)	Unknown30	1.09407095646597	6.12903827607809	2133.16195954741	4.02220921634358	765.566632983371	N/A	5.89099106217739	2.09403041798845	522
41(1,A6)	Unknown31	0.639607116626001	5.01022291742986	9035.60653452646	10.1818657992498	680.770535742853	N/A	5.06573110044767	0.643439927607223	505
42(1,B6)	Unknown32	< 0.64	3.46506996977277	4251.26193490287	104.051145898925	2065.93559580267	N/A	7.96920371695423	0.157301391331206	568
43(1,C6)	Unknown33	0.114208343027122	33.9000183748738	8695.24889424859	17.0824422719416	1771.06645908004	N/A	8.8563579609968	< 1.3	583
44(1,D6)	Unknown34	< 0.64	6.49603872381388	8919.40590222178	7.21013651093295	1671.20620713698	N/A	8.21164712326533	< 1.3	519
45(1,E6)	Unknown35	1.72743232099475	1.82212667945599	4214.40427939428	18.9755168414465	412.762069586005	N/A	5.02428444309437	< 1.3	488
46(1,F6)	Unknown36	0.639607116626001	4.05310765880551	3135.63051947761	61.3086479113139	1809.27566969123	N/A	5.68530139172482	0.157301391331206	514
47(1,G6)	Unknown37	0.393141488463813	3.85838379088578	2847.19996526344	16.993111641648	569.886255233905	N/A	3.68697120378308	0.410400007750805	456
48(1,H6)	Unknown38	1.52080140469027	5.38638026875122	59237.6257656042	22.4414336191434	2523.85288154641	N/A	11.4126429449268	1.08111809237973	653
49(1,A7)	Unknown39	0.114208343027122	7.22238691107458	5508.45228936757	11.6304212388679	2543.57854910768	N/A	6.50579137929847	0.157301391331206	585
50(1,B7)	Unknown40	< 0.64	4.24664744853797	10754.9263825252	5.10350095143797	1379.74936045987	N/A	2.49421239496773	< 1.3	570
51(1,C7)	Unknown41	< 0.64	5.38638026875122	4781.03930381285	5.08439391202423	70.4647441278447	N/A	1.17723853206509	< 1.3	548
52(1,D7)	Unknown42	1.93059586856093	7.22238691107458	5772.60756233137	6.83803622872497	1072.44454398449	N/A	6.9139082455569	< 1.3	595
53(1,E7)	Unknown43	< 0.64	2.4542393655953	14995.571070765	8.46549555434563	1072.44454398449	N/A	5.72647115424488	< 1.3	445
54(1,F7)	Unknown44	1.09407095646597	13.2739101290297	15108.1950511608	21.9944320745714	860.058403526162	N/A	5.64411544544477	0.410400007750805	578
55(1,G7)	Unknown45	1.310010609392	5.38638026875122	8814.39858917768	9.39899163453058	863.541687866478	N/A	3.26388793761406	0.643439927607223	641
56(1,H7)	Unknown46	25.9147927073193	21.838098180627	3155.92145828153	15.1871757889473	1166.38487838641	N/A	3.00858854970664	5.20010896550384	486
57(1,A8)	Unknown47	0.114208343027122	30.3002397730516	2952.62174951848	13.71773660885	2234.21554834843	N/A	3.093817690905	0.865866321603939	629
58(1,B8)	Unknown48	0.639607116626001	3.85838379088578	1864.41600282153	5.2561280948661	804.170131732377	N/A	4.2748581256387	0.287584892480587	656
59(1,C8)	Unknown49	0.639607116626001	2.66010492981033	15827.6671445675	6.07019141722926	493.711098351004	N/A	7.11747904259953	< 1.3	531
60(1,D8)	Unknown50	10.7199875625673	2.4542393655953	12008.385724353	2.52330085964328	894.842373924255	N/A	6.42400548608016	0.410400007750805	508
61(1,E8)	Unknown51	1.09407095646597	3.85838379088578	3906.0741657419	7.41418341320922	569.886255233905	N/A	6.01421753984715	0.865866321603939	503
62(1,F8)	Unknown52	1.310010609392	6.49603872381388	12234.4233591211	5.19894007477401	793.657066276127	N/A	2.49421239496773	1.49657083829817	473
63(1,G8)	Unknown53	1.72743232099475	0.440467653210507	1604.73046178334	11.3775604235727	1081.00791592628	N/A	7.48313144165905	1.8976282037916	535
64(1,H8)	Unknown54	4.57262086159874	5.9444983553764	7497.94051330584	16.3318913568861	573.490483642471	N/A	3.93951304072612	2.48015648873067	515
65(1,A9)	Unknown55	0.114208343027122	4.43907095365762	137.876923046623	13.8612737905756	427.579338317686	N/A	3.89748649373957	1.49657083829817	443
66(1,B9)	Unknown56	0.639607116626001	2.24614192208734	10135.2776414074	12.4236620377965	548.218625158025	N/A	2.62332033005126	< 1.3	554
67(1,C9)	Unknown57	< 0.64	6.12903827607809	14715.6926766529	8.44712986777848	758.531028605062	N/A	3.89748649373957	< 1.3	631
68(1,D9)	Unknown58	0.114208343027122	3.2662966584544	12618.5710618153	6.80074336107727	412.762069586005	N/A	5.31402816573227	0.157301391331206	490
69(1,E9)	Unknown59	2.13080195436972	3.46506996977277	1010.94374239931	3.55030030139524	717.970479180252	N/A	4.19116244786956	0.157301391331206	463
70(1,F9)	Unknown60	4.21046902095144	6.31287647010342	2549.56334283781	17.654056516172	680.770535742853	N/A	3.17891615881186	0.287584892480587	500
71(1,G9)	Unknown61	< 0.64	0.928972349517079	15487.8944940911	8.15292133914135	1261.50210395787	N/A	3.93951304072612	1.8976282037916	530
72(1,H9)	Unknown62	< 0.64	1.38495791923074	11084.2576450101	6.16422998419148	420.176627212272	N/A	4.2748581256387	1.08111809237973	470
73(1,A10)	Unknown63	0.114208343027122	13.774070629571	21715.6232068796	7.80262508683306	1654.53492869717	N/A	1.40090629077098	1.69860776573531	517
74(1,B10)	Unknown64	< 0.64	6.86043008038211	168.597908238567	6.35195945774032	662.996794301019	N/A	4.19116244786956	< 1.3	517
75(1,C10)	Unknown65	< 0.64	1.38495791923074	2686.76670117585	9.234678846311	863.541687866478	N/A	2.66627648617647	< 1.3	588
76(1,D10)	Unknown66	< 0.64	2.86395463169241	2830.16861102419	14.14822120567	354.865001592854	N/A	4.02349212736024	< 1.3	455
77(1,E10)	Unknown67	< 0.64	1.82212667945599	5843.89191738488	7.13583340931218	425.729756536437	N/A	3.17891615881186	< 1.3	537
78(1,F10)	Unknown68	< 0.64	0.928972349517079	9859.1392209216	5.69280191076742	226.384376973696	N/A	1.53412006736017	0.528585635559797	537
DataType:	Range
Location	Sample	Analyte 20	Analyte 34	Analyte 39	Analyte 44	Analyte 45	Analyte 52	Analyte 55	Analyte 72	Total Events
1(1,A1)	Background0									532
2(1,B1)	Standard1						Invalid curve fit			516
3(1,C1)	Standard2						Invalid curve fit			555
4(1,D1)	Standard3						Invalid curve fit			521
5(1,E1)	Standard4						Invalid curve fit			455
6(1,F1)	Standard5						Invalid curve fit			460
7(1,G1)	Standard6						Invalid curve fit			443
8(1,H1)	Standard7						Invalid curve fit			431
9(1,A2)	Control1						Invalid curve fit			482
10(1,B2)	Control2						Invalid curve fit			481
11(1,C2)	Unknown1						Invalid curve fit			460
12(1,D2)	Unknown2						Invalid curve fit			611
13(1,E2)	Unknown3						Invalid curve fit			490
14(1,F2)	Unknown4						Invalid curve fit			534
15(1,G2)	Unknown5						Invalid curve fit			555
16(1,H2)	Unknown6						Invalid curve fit			499
17(1,A3)	Unknown7						Invalid curve fit			458
18(1,B3)	Unknown8						Invalid curve fit			526
19(1,C3)	Unknown9						Invalid curve fit			483
20(1,D3)	Unknown10						Invalid curve fit			479
21(1,E3)	Unknown11						Invalid curve fit			533
22(1,F3)	Unknown12						Invalid curve fit			481
23(1,G3)	Unknown13						Invalid curve fit			565
24(1,H3)	Unknown14						Invalid curve fit			526
25(1,A4)	Unknown15						Invalid curve fit			521
26(1,B4)	Unknown16						Invalid curve fit			553
27(1,C4)	Unknown17						Invalid curve fit			526
28(1,D4)	Unknown18						Invalid curve fit			490
29(1,E4)	Unknown19						Invalid curve fit			516
30(1,F4)	Unknown20						Invalid curve fit			501
31(1,G4)	Unknown21						Invalid curve fit			571
32(1,H4)	Unknown22						Invalid curve fit			462
33(1,A5)	Unknown23						Invalid curve fit			441
34(1,B5)	Unknown24						Invalid curve fit			509
35(1,C5)	Unknown25						Invalid curve fit			526
36(1,D5)	Unknown26						Invalid curve fit			474
37(1,E5)	Unknown27						Invalid curve fit			510
38(1,F5)	Unknown28						Invalid curve fit			495
39(1,G5)	Unknown29						Invalid curve fit			556
40(1,H5)	Unknown30						Invalid curve fit			522
41(1,A6)	Unknown31						Invalid curve fit			505
42(1,B6)	Unknown32						Invalid curve fit			568
43(1,C6)	Unknown33						Invalid curve fit			583
44(1,D6)	Unknown34						Invalid curve fit			519
45(1,E6)	Unknown35						Invalid curve fit			488
46(1,F6)	Unknown36						Invalid curve fit			514
47(1,G6)	Unknown37						Invalid curve fit			456
48(1,H6)	Unknown38						Invalid curve fit			653
49(1,A7)	Unknown39						Invalid curve fit			585
50(1,B7)	Unknown40						Invalid curve fit			570
51(1,C7)	Unknown41						Invalid curve fit			548
52(1,D7)	Unknown42						Invalid curve fit			595
53(1,E7)	Unknown43						Invalid curve fit			445
54(1,F7)	Unknown44						Invalid curve fit			578
55(1,G7)	Unknown45						Invalid curve fit			641
56(1,H7)	Unknown46						Invalid curve fit			486
57(1,A8)	Unknown47						Invalid curve fit			629
58(1,B8)	Unknown48						Invalid curve fit			656
59(1,C8)	Unknown49						Invalid curve fit			531
60(1,D8)	Unknown50						Invalid curve fit			508
61(1,E8)	Unknown51						Invalid curve fit			503
62(1,F8)	Unknown52						Invalid curve fit			473
63(1,G8)	Unknown53						Invalid curve fit			535
64(1,H8)	Unknown54						Invalid curve fit			515
65(1,A9)	Unknown55						Invalid curve fit			443
66(1,B9)	Unknown56						Invalid curve fit			554
67(1,C9)	Unknown57						Invalid curve fit			631
68(1,D9)	Unknown58						Invalid curve fit			490
69(1,E9)	Unknown59						Invalid curve fit			463
70(1,F9)	Unknown60						Invalid curve fit			500
71(1,G9)	Unknown61						Invalid curve fit			530
72(1,H9)	Unknown62						Invalid curve fit			470
73(1,A10)	Unknown63						Invalid curve fit			517
74(1,B10)	Unknown64						Invalid curve fit			517
75(1,C10)	Unknown65						Invalid curve fit			588
76(1,D10)	Unknown66						Invalid curve fit			455
77(1,E10)	Unknown67						Invalid curve fit			537
78(1,F10)	Unknown68						Invalid curve fit			537
DataType:	Avg Net MFI
Sample	Analyte 20	Analyte 34	Analyte 39	Analyte 44	Analyte 45	Analyte 52	Analyte 55	Analyte 72
Control1	304	540	1047	2961.5	289	1457	1454.5	1374.5
Control2	1667	2451	4278.5	8477.5	1417	6023.5	5905.5	5863
Standard1	0.5	3	2.5	11	2	0	10.5	9
Standard2	7	14.5	15.5	73	10.5	7	42.5	38
Standard3	42	60.5	86.5	390	52	86	181.5	199
Standard4	267	450	720.5	2356	354.5	955	1136	1152
Standard5	1258.5	2432	3062.5	7057	1717	5270	4767	4977
Standard6	4594.5	9648.5	5754.5	16616	6297.5	12387	13278.5	10125.5
Standard7	13719	20999	8649.5	22195	9536	14114	17814.5	13701
Unknown1	-2.5	23	162	129.5	211.5	2299	65	1
Unknown2	0.5	31	1108.5	268.5	78	1704.5	56.5	5
Unknown3	3.5	16.5	1563.5	91.5	49	2039	39.5	4
Unknown4	-0.5	8	694	128.5	125	899	22.5	2
Unknown5	-1.5	8	1259.5	87.5	243.5	2259	42.5	3
Unknown6	0.5	24.5	1973.5	580.5	114	2701	22.5	1
Unknown7	46.5	123	380.5	227.5	335.5	1911.5	146.5	30
Unknown8	1.5	17	1190.5	148.5	226	1931	62.5	2
Unknown9	-0.5	5	850	121.5	74	1111	32.5	3
Unknown10	1.5	10.5	252.5	78.5	357	963	53	4
Unknown11	7.5	33	1907.5	302.5	105	5955.5	69.5	8
Unknown12	0.5	27	1662.5	207.5	233	2506	80.5	5
Unknown13	1.5	7	3208	158.5	206	1138	55	44
Unknown14	-1.5	4	3020.5	108	151	2000	37.5	8.5
Unknown15	5.5	14	4154.5	166.5	658.5	2775	65.5	4.5
Unknown16	0	10.5	1465.5	147.5	200	1248	36	2
Unknown17	0.5	8	293	654	178.5	1211	46	6
Unknown18	4.5	7.5	950	122	195	1428.5	35	2
Unknown19	2.5	6	796.5	263.5	194	1814.5	60.5	1.5
Unknown20	0.5	13	791.5	209.5	83	2047	33.5	6
Unknown21	-2.5	16.5	3415.5	358.5	459	182	74.5	9
Unknown22	2.5	6.5	542.5	181.5	248.5	3634	52	5
Unknown23	2.5	14	536.5	653.5	397.5	3592	118.5	10
Unknown24	3.5	4	1211.5	39.5	184.5	2368	37.5	0
Unknown25	-2.5	14	566.5	163	365	3666	83.5	3
Unknown26	11.5	18	76.5	140	38	2158.5	42	6.5
Unknown27	1	11	1443.5	142.5	134.5	3908.5	4	2
Unknown28	0.5	16	2424.5	163.5	50.5	1767	58.5	2
Unknown29	3	12.5	73.5	215.5	304.5	4178	77.5	11
Unknown30	1.5	16	257.5	91.5	200	2550	72	13
Unknown31	0.5	13	1261.5	256.5	176	1419	62	6
Unknown32	-1.5	9	569.5	2676	585	2003	97.5	4
Unknown33	-0.5	102.5	1214.5	448.5	496	2091	108.5	2
Unknown34	-1.5	17	1245.5	175.5	466	2664	100.5	2
Unknown35	3	5	564	501.5	102	2375.5	61.5	3
Unknown36	0.5	10.5	403.5	1644.5	507.5	3280	69.5	4
Unknown37	0	10	361	446	145	1395	45.5	5
Unknown38	2.5	14	4950	598.5	724	3557	140.5	8
Unknown39	-0.5	19	756.5	296.5	730	1370	79.5	4
Unknown40	-2	11	1492.5	119.5	379	1517.5	31.5	1.5
Unknown41	-3.5	14	648.5	119	15	3685.5	16.5	2
Unknown42	3.5	19	795.5	165.5	288.5	1567	84.5	3
Unknown43	-1	6.5	2015.5	209.5	288.5	3001	70	0.5
Unknown44	1.5	36.5	2028.5	586	227	1507	69	5
Unknown45	2	14	1231	235	228	2504	40.5	6
Unknown46	76.5	63	406.5	395.5	316	1871	37.5	30
Unknown47	-0.5	90.5	376.5	354.5	636	4074	38.5	7
Unknown48	0.5	10	219.5	123.5	211	1097	52.5	4.5
Unknown49	0.5	7	2110.5	145	124	1240	87	0
Unknown50	28.5	6.5	1654	54	237	1780	78.5	5
Unknown51	1.5	10	518	181	145	2392.5	73.5	7
Unknown52	2	17	1682.5	122	208	746	31.5	10
Unknown53	3	2	183.5	289.5	291	2462	91.5	12
Unknown54	10.5	15.5	1046	427.5	146	648	48.5	15
Unknown55	-0.5	11.5	9.5	358.5	106	4503	48	10
Unknown56	0.5	6	1410.5	318.5	139	2127.5	33	2
Unknown57	-1.5	16	1983	209	198	2625	48	3
Unknown58	-0.5	8.5	1730.5	164.5	102	786	65	4
Unknown59	4	9	105	79.5	186.5	1244	51.5	4
Unknown60	9.5	16.5	317.5	464.5	176	2065	39.5	4.5
Unknown61	-1.5	3	2072	201	344	1828.5	48.5	12
Unknown62	-1	4	1535.5	147.5	104	1278	52.5	8
Unknown63	-0.5	38	2718	191.5	461	219.5	19	11
Unknown64	-2.5	18	12	152.5	171	1488	51.5	1
Unknown65	-2.5	4	337.5	230.5	228	686.5	33.5	0.5
Unknown66	-2.5	7.5	358.5	366.5	86.5	1576	49.5	1
Unknown67	-2.5	5	806	173.5	105.5	1668	39.5	3
Unknown68	-2.5	3	1373.5	135	53	1548.5	20.5	5.5
DataType:	Avg Result
Sample	Analyte 20	Analyte 34	Analyte 39	Analyte 44	Analyte 45	Analyte 52	Analyte 55	Analyte 72
Control1	95.0157900995778	151.607212856906	7504.94851194708	116.837991776396	1074.15760948476	N/A	110.788224114114	191.577637909926
Control2	558.878355741241	623.563369428796	43952.4921660464	487.096016532728	4817.64024480352	N/A	506.080963588263	1070.47853981378
Standard1	0.639607116626	0.928972349517079	37.4671479007823	0.638320951209266	9.52840989373348	N/A	0.629074265117559	1.29098722206271
Standard2	3.28706636962077	5.57320038382753	209.390281159943	3.29199370011889	50.4054784298967	N/A	3.43346626071537	6.573322535704
Standard3	15.0963594994519	21.0506940266905	862.204299714522	14.9902642330009	222.457563424985	N/A	14.6467074569948	30.9823996264775
Standard4	83.7560986394059	128.503794378679	5265.39169199483	90.2349834443503	1297.04734605373	N/A	86.7488973407049	160.79544445803
Standard5	409.037372449599	618.821283722976	25583.8689605775	363.285572777387	5839.10450385704	N/A	389.981479299261	838.048068444006
Standard6	1916.44642924124	2904.65043401472	87016.130003875	2246.22923001687	30535.1120489639	N/A	2032.57030653617	3471.9141396241
Standard7	10210.2491782069	15436.9877143534	> 600000	9331.94890356538	145585.75598622	N/A	9806.86475679032	32188.8452446977
Unknown1	< 0.64	8.64870121644316	1446.55850065685	5.48433661506027	805.921230837568	N/A	5.31402816573227	< 1.3
Unknown2	0.639607116626001	11.4188166832562	7938.08890233231	10.6174156993367	322.750204632848	N/A	4.60875855008787	0.410400007750805
Unknown3	1.93059586856093	6.31287647010342	11300.3902622676	4.02220921634358	210.637038923296	N/A	3.17891615881186	0.157301391331206
Unknown4	0.114208343027122	3.06596803718156	5086.88129578089	5.44636070682572	497.360917289315	N/A	1.71073598532132	< 1.3
Unknown5	< 0.64	3.06596803718156	9021.06232691282	3.86556614694089	917.395466750073	N/A	3.43346626071537	< 1.3
Unknown6	0.639607116626001	9.17572353397877	14634.331074978	21.7977981756997	457.076848645231	N/A	1.71073598532132	< 1.3
Unknown7	16.5311172966631	39.9488892884474	2979.78188737201	9.12504182809771	1232.67954236471	N/A	11.8884946800293	5.20010896550384
Unknown8	1.09407095646597	6.49603872381388	8522.57770310551	6.20181249876205	856.574009024182	N/A	5.10715923916448	< 1.3
Unknown9	0.114208343027122	1.82212667945599	6143.44897483813	5.17986492865436	307.535910766638	N/A	2.580324764919	< 1.3
Unknown10	1.09407095646597	4.05310765880551	2098.06103057164	3.51069294510853	1305.50120221368	N/A	4.31667201921531	0.157301391331206
Unknown11	3.47410841229211	12.0974680940017	14074.5751793296	11.8469715810871	423.879446834363	N/A	5.68530139172482	1.08111809237973
Unknown12	0.639607116626001	10.0458068129091	12075.6428862719	8.39201734251464	880.94168916584	N/A	6.58752203949353	0.410400007750805
Unknown13	1.09407095646597	2.66010492981033	27358.1714491099	6.57665141027521	786.642120446238	N/A	4.48370710950281	7.58035399655211
Unknown14	< 0.64	1.38495791923074	25088.1155833082	4.66231944079034	591.482450465823	N/A	3.00858854970664	1.18664595408645
Unknown15	2.71718249261667	5.38638026875122	41630.2576164831	6.87531358201223	2308.34267454769	N/A	5.3553487593182	0.287584892480587
Unknown16	0.393141488463813	4.05310765880551	10549.7021863682	6.16422998419148	765.566632983371	N/A	2.88049050151549	< 1.3
Unknown17	0.639607116626001	3.06596803718156	2380.49967888427	24.4282949935767	689.642738794193	N/A	3.72912635621575	0.643439927607223
Unknown18	2.32844042027356	2.86395463169241	6830.01810106409	5.19894007477401	747.967592679208	N/A	2.79491558081809	< 1.3
Unknown19	1.52080140469027	2.24614192208734	5779.39338630578	10.4360489441851	744.443736858082	N/A	4.9413348576855	< 1.3
Unknown20	0.639607116626001	5.01022291742986	5745.47082266602	8.46549555434563	341.675253598489	N/A	2.66627648617647	0.643439927607223
Unknown21	< 0.64	6.31287647010342	30053.4557389831	13.8612737905756	1647.86404928228	N/A	6.09629257096673	1.29098722206271
Unknown22	1.52080140469027	2.4542393655953	4070.31806253738	7.43271281727326	934.714961900135	N/A	4.23302168761752	0.410400007750805
Unknown23	1.52080140469027	5.38638026875122	4030.10244189348	24.4103770457832	1441.99603275604	N/A	9.65883399850227	1.49657083829817
Unknown24	1.93059586856093	1.38495791923074	8673.62393910647	1.91831984888037	710.897407305863	N/A	3.00858854970664	< 1.3
Unknown25	< 0.64	5.38638026875122	4231.15772061	6.74477462618713	1332.53031460513	N/A	6.83239062159446	< 1.3
Unknown26	4.93137643821655	6.86043008038211	779.628544746302	5.88175057786923	166.714768467254	N/A	3.39111623134307	0.755706591384603
Unknown27	0.871466386941948	4.24664744853797	10383.3558428931	5.97603272604142	531.918741809816	N/A	< 0.64	< 1.3
Unknown28	0.639607116626001	6.12903827607809	18739.1872896486	6.76343482208206	216.554956127659	N/A	4.7752054162146	< 1.3
Unknown29	1.72743232099475	4.82080641054478	754.503506350523	8.68568748692706	1127.16787455872	N/A	6.34216352695206	1.69860776573531
Unknown30	1.09407095646597	6.12903827607809	2133.16195954741	4.02220921634358	765.566632983371	N/A	5.89099106217739	2.09403041798845
Unknown31	0.639607116626001	5.01022291742986	9035.60653452646	10.1818657992498	680.770535742853	N/A	5.06573110044767	0.643439927607223
Unknown32	< 0.64	3.46506996977277	4251.26193490287	104.051145898925	2065.93559580267	N/A	7.96920371695423	0.157301391331206
Unknown33	0.114208343027122	33.9000183748738	8695.24889424859	17.0824422719416	1771.06645908004	N/A	8.8563579609968	< 1.3
Unknown34	< 0.64	6.49603872381388	8919.40590222178	7.21013651093295	1671.20620713698	N/A	8.21164712326533	< 1.3
Unknown35	1.72743232099475	1.82212667945599	4214.40427939428	18.9755168414465	412.762069586005	N/A	5.02428444309437	< 1.3
Unknown36	0.639607116626001	4.05310765880551	3135.63051947761	61.3086479113139	1809.27566969123	N/A	5.68530139172482	0.157301391331206
Unknown37	0.393141488463813	3.85838379088578	2847.19996526344	16.993111641648	569.886255233905	N/A	3.68697120378308	0.410400007750805
Unknown38	1.52080140469027	5.38638026875122	59237.6257656042	22.4414336191434	2523.85288154641	N/A	11.4126429449268	1.08111809237973
Unknown39	0.114208343027122	7.22238691107458	5508.45228936757	11.6304212388679	2543.57854910768	N/A	6.50579137929847	0.157301391331206
Unknown40	< 0.64	4.24664744853797	10754.9263825252	5.10350095143797	1379.74936045987	N/A	2.49421239496773	< 1.3
Unknown41	< 0.64	5.38638026875122	4781.03930381285	5.08439391202423	70.4647441278447	N/A	1.17723853206509	< 1.3
Unknown42	1.93059586856093	7.22238691107458	5772.60756233137	6.83803622872497	1072.44454398449	N/A	6.9139082455569	< 1.3
Unknown43	< 0.64	2.4542393655953	14995.571070765	8.46549555434563	1072.44454398449	N/A	5.72647115424488	< 1.3
Unknown44	1.09407095646597	13.2739101290297	15108.1950511608	21.9944320745714	860.058403526162	N/A	5.64411544544477	0.410400007750805
Unknown45	1.310010609392	5.38638026875122	8814.39858917768	9.39899163453058	863.541687866478	N/A	3.26388793761406	0.643439927607223
Unknown46	25.9147927073193	21.838098180627	3155.92145828153	15.1871757889473	1166.38487838641	N/A	3.00858854970664	5.20010896550384
Unknown47	0.114208343027122	30.3002397730516	2952.62174951848	13.71773660885	2234.21554834843	N/A	3.093817690905	0.865866321603939
Unknown48	0.639607116626001	3.85838379088578	1864.41600282153	5.2561280948661	804.170131732377	N/A	4.2748581256387	0.287584892480587
Unknown49	0.639607116626001	2.66010492981033	15827.6671445675	6.07019141722926	493.711098351004	N/A	7.11747904259953	< 1.3
Unknown50	10.7199875625673	2.4542393655953	12008.385724353	2.52330085964328	894.842373924255	N/A	6.42400548608016	0.410400007750805
Unknown51	1.09407095646597	3.85838379088578	3906.0741657419	7.41418341320922	569.886255233905	N/A	6.01421753984715	0.865866321603939
Unknown52	1.310010609392	6.49603872381388	12234.4233591211	5.19894007477401	793.657066276127	N/A	2.49421239496773	1.49657083829817
Unknown53	1.72743232099475	0.440467653210507	1604.73046178334	11.3775604235727	1081.00791592628	N/A	7.48313144165905	1.8976282037916
Unknown54	4.57262086159874	5.9444983553764	7497.94051330584	16.3318913568861	573.490483642471	N/A	3.93951304072612	2.48015648873067
Unknown55	0.114208343027122	4.43907095365762	137.876923046623	13.8612737905756	427.579338317686	N/A	3.89748649373957	1.49657083829817
Unknown56	0.639607116626001	2.24614192208734	10135.2776414074	12.4236620377965	548.218625158025	N/A	2.62332033005126	< 1.3
Unknown57	< 0.64	6.12903827607809	14715.6926766529	8.44712986777848	758.531028605062	N/A	3.89748649373957	< 1.3
Unknown58	0.114208343027122	3.2662966584544	12618.5710618153	6.80074336107727	412.762069586005	N/A	5.31402816573227	0.157301391331206
Unknown59	2.13080195436972	3.46506996977277	1010.94374239931	3.55030030139524	717.970479180252	N/A	4.19116244786956	0.157301391331206
Unknown60	4.21046902095144	6.31287647010342	2549.56334283781	17.654056516172	680.770535742853	N/A	3.17891615881186	0.287584892480587
Unknown61	< 0.64	0.928972349517079	15487.8944940911	8.15292133914135	1261.50210395787	N/A	3.93951304072612	1.8976282037916
Unknown62	< 0.64	1.38495791923074	11084.2576450101	6.16422998419148	420.176627212272	N/A	4.2748581256387	1.08111809237973
Unknown63	0.114208343027122	13.774070629571	21715.6232068796	7.80262508683306	1654.53492869717	N/A	1.40090629077098	1.69860776573531
Unknown64	< 0.64	6.86043008038211	168.597908238567	6.35195945774032	662.996794301019	N/A	4.19116244786956	< 1.3
Unknown65	< 0.64	1.38495791923074	2686.76670117585	9.234678846311	863.541687866478	N/A	2.66627648617647	< 1.3
Unknown66	< 0.64	2.86395463169241	2830.16861102419	14.14822120567	354.865001592854	N/A	4.02349212736024	< 1.3
Unknown67	< 0.64	1.82212667945599	5843.89191738488	7.13583340931218	425.729756536437	N/A	3.17891615881186	< 1.3
Unknown68	< 0.64	0.928972349517079	9859.1392209216	5.69280191076742	226.384376973696	N/A	1.53412006736017	0.528585635559797
DataType:	Avg Range
Sample	Analyte 20	Analyte 34	Analyte 39	Analyte 44	Analyte 45	Analyte 52	Analyte 55	Analyte 72
Control1						Invalid curve fit
Control2						Invalid curve fit
Standard1						Invalid curve fit
Standard2						Invalid curve fit
Standard3						Invalid curve fit
Standard4						Invalid curve fit
Standard5						Invalid curve fit
Standard6						Invalid curve fit
Standard7						Invalid curve fit
Unknown1						Invalid curve fit
Unknown2						Invalid curve fit
Unknown3						Invalid curve fit
Unknown4						Invalid curve fit
Unknown5						Invalid curve fit
Unknown6						Invalid curve fit
Unknown7						Invalid curve fit
Unknown8						Invalid curve fit
Unknown9						Invalid curve fit
Unknown10						Invalid curve fit
Unknown11						Invalid curve fit
Unknown12						Invalid curve fit
Unknown13						Invalid curve fit
Unknown14						Invalid curve fit
Unknown15						Invalid curve fit
Unknown16						Invalid curve fit
Unknown17						Invalid curve fit
Unknown18						Invalid curve fit
Unknown19						Invalid curve fit
Unknown20						Invalid curve fit
Unknown21						Invalid curve fit
Unknown22						Invalid curve fit
Unknown23						Invalid curve fit
Unknown24						Invalid curve fit
Unknown25						Invalid curve fit
Unknown26						Invalid curve fit
Unknown27						Invalid curve fit
Unknown28						Invalid curve fit
Unknown29						Invalid curve fit
Unknown30						Invalid curve fit
Unknown31						Invalid curve fit
Unknown32						Invalid curve fit
Unknown33						Invalid curve fit
Unknown34						Invalid curve fit
Unknown35						Invalid curve fit
Unknown36						Invalid curve fit
Unknown37						Invalid curve fit
Unknown38						Invalid curve fit
Unknown39						Invalid curve fit
Unknown40						Invalid curve fit
Unknown41						Invalid curve fit
Unknown42						Invalid curve fit
Unknown43						Invalid curve fit
Unknown44						Invalid curve fit
Unknown45						Invalid curve fit
Unknown46						Invalid curve fit
Unknown47						Invalid curve fit
Unknown48						Invalid curve fit
Unknown49						Invalid curve fit
Unknown50						Invalid curve fit
Unknown51						Invalid curve fit
Unknown52						Invalid curve fit
Unknown53						Invalid curve fit
Unknown54						Invalid curve fit
Unknown55						Invalid curve fit
Unknown56						Invalid curve fit
Unknown57						Invalid curve fit
Unknown58						Invalid curve fit
Unknown59						Invalid curve fit
Unknown60						Invalid curve fit
Unknown61						Invalid curve fit
Unknown62						Invalid curve fit
Unknown63						Invalid curve fit
Unknown64						Invalid curve fit
Unknown65						Invalid curve fit
Unknown66						Invalid curve fit
Unknown67						Invalid curve fit
Unknown68						Invalid curve fit
DataType:	%CV Replicates
Sample	Analyte 20	Analyte 34	Analyte 39	Analyte 44	Analyte 45	Analyte 52	Analyte 55	Analyte 72
Control1
Control2
Standard1
Standard2
Standard3
Standard4
Standard5
Standard6
Standard7
Unknown1
Unknown2
Unknown3
Unknown4
Unknown5
Unknown6
Unknown7
Unknown8
Unknown9
Unknown10
Unknown11
Unknown12
Unknown13
Unknown14
Unknown15
Unknown16
Unknown17
Unknown18
Unknown19
Unknown20
Unknown21
Unknown22
Unknown23
Unknown24
Unknown25
Unknown26
Unknown27
Unknown28
Unknown29
Unknown30
Unknown31
Unknown32
Unknown33
Unknown34
Unknown35
Unknown36
Unknown37
Unknown38
Unknown39
Unknown40
Unknown41
Unknown42
Unknown43
Unknown44
Unknown45
Unknown46
Unknown47
Unknown48
Unknown49
Unknown50
Unknown51
Unknown52
Unknown53
Unknown54
Unknown55
Unknown56
Unknown57
Unknown58
Unknown59
Unknown60
Unknown61
Unknown62
Unknown63
Unknown64
Unknown65
Unknown66
Unknown67
Unknown68
DataType:	% Recovery
Location	Sample	Analyte 20	Analyte 34	Analyte 39	Analyte 44	Analyte 45	Analyte 52	Analyte 55	Analyte 72
2(1,B1)	Standard1	99.94	96.77	98.60	99.74	99.25	0.00	98.29	99.31
3(1,C1)	Standard2	102.72	116.11	109.06	102.87	105.01	0.00	107.30	102.71
4(1,D1)	Standard3	94.35	87.71	89.81	93.69	92.69	0.00	91.54	96.82
5(1,E1)	Standard4	104.70	107.09	109.70	112.79	108.09	0.00	108.44	100.50
6(1,F1)	Standard5	102.26	103.14	106.60	90.82	97.32	0.00	97.50	104.76
7(1,G1)	Standard6	95.82	96.82	72.51	112.31	101.78	0.00	101.63	86.80
8(1,H1)	Standard7	102.10	102.91	N/A	93.32	97.06	0.00	98.07	160.94
9(1,A2)	Control1	103.28	120.32	104.00	116.84	89.59	0.00	114.21	100.83
10(1,B2)	Control2	110.67	90.77	121.93	102.76	66.25	0.00	106.77	105.57
DataType:	Comments
Location	Sample	Analyte 20	Analyte 34	Analyte 39	Analyte 44	Analyte 45	Analyte 52	Analyte 55	Analyte 72
1(1,A1)	Background0
2(1,B1)	Standard1						Invalid curve fit
3(1,C1)	Standard2						Invalid curve fit
4(1,D1)	Standard3						Invalid curve fit
5(1,E1)	Standard4						Invalid curve fit
6(1,F1)	Standard5						Invalid curve fit
7(1,G1)	Standard6						Invalid curve fit
8(1,H1)	Standard7						Invalid curve fit
9(1,A2)	Control1						Invalid curve fit
10(1,B2)	Control2						Invalid curve fit
11(1,C2)	Unknown1						Invalid curve fit
12(1,D2)	Unknown2						Invalid curve fit		Extrapolated
13(1,E2)	Unknown3						Invalid curve fit		Extrapolated
14(1,F2)	Unknown4	Extrapolated					Invalid curve fit
15(1,G2)	Unknown5						Invalid curve fit
16(1,H2)	Unknown6						Invalid curve fit
17(1,A3)	Unknown7						Invalid curve fit
18(1,B3)	Unknown8						Invalid curve fit
19(1,C3)	Unknown9	Extrapolated					Invalid curve fit
20(1,D3)	Unknown10						Invalid curve fit		Extrapolated
21(1,E3)	Unknown11						Invalid curve fit		Extrapolated
22(1,F3)	Unknown12						Invalid curve fit		Extrapolated
23(1,G3)	Unknown13						Invalid curve fit
24(1,H3)	Unknown14						Invalid curve fit		Extrapolated
25(1,A4)	Unknown15						Invalid curve fit		Extrapolated
26(1,B4)	Unknown16	Extrapolated					Invalid curve fit
27(1,C4)	Unknown17						Invalid curve fit		Extrapolated
28(1,D4)	Unknown18						Invalid curve fit
29(1,E4)	Unknown19						Invalid curve fit
30(1,F4)	Unknown20						Invalid curve fit		Extrapolated
31(1,G4)	Unknown21						Invalid curve fit
32(1,H4)	Unknown22						Invalid curve fit		Extrapolated
33(1,A5)	Unknown23						Invalid curve fit
34(1,B5)	Unknown24						Invalid curve fit
35(1,C5)	Unknown25						Invalid curve fit
36(1,D5)	Unknown26						Invalid curve fit		Extrapolated
37(1,E5)	Unknown27						Invalid curve fit
38(1,F5)	Unknown28						Invalid curve fit
39(1,G5)	Unknown29						Invalid curve fit
40(1,H5)	Unknown30						Invalid curve fit
41(1,A6)	Unknown31						Invalid curve fit		Extrapolated
42(1,B6)	Unknown32						Invalid curve fit		Extrapolated
43(1,C6)	Unknown33	Extrapolated					Invalid curve fit
44(1,D6)	Unknown34						Invalid curve fit
45(1,E6)	Unknown35						Invalid curve fit
46(1,F6)	Unknown36						Invalid curve fit		Extrapolated
47(1,G6)	Unknown37	Extrapolated					Invalid curve fit		Extrapolated
48(1,H6)	Unknown38						Invalid curve fit		Extrapolated
49(1,A7)	Unknown39	Extrapolated					Invalid curve fit		Extrapolated
50(1,B7)	Unknown40						Invalid curve fit
51(1,C7)	Unknown41						Invalid curve fit
52(1,D7)	Unknown42						Invalid curve fit
53(1,E7)	Unknown43						Invalid curve fit
54(1,F7)	Unknown44						Invalid curve fit		Extrapolated
55(1,G7)	Unknown45						Invalid curve fit		Extrapolated
56(1,H7)	Unknown46						Invalid curve fit
57(1,A8)	Unknown47	Extrapolated					Invalid curve fit		Extrapolated
58(1,B8)	Unknown48						Invalid curve fit		Extrapolated
59(1,C8)	Unknown49						Invalid curve fit
60(1,D8)	Unknown50						Invalid curve fit		Extrapolated
61(1,E8)	Unknown51						Invalid curve fit		Extrapolated
62(1,F8)	Unknown52						Invalid curve fit
63(1,G8)	Unknown53		Extrapolated				Invalid curve fit
64(1,H8)	Unknown54						Invalid curve fit
65(1,A9)	Unknown55	Extrapolated					Invalid curve fit
66(1,B9)	Unknown56						Invalid curve fit
67(1,C9)	Unknown57						Invalid curve fit
68(1,D9)	Unknown58	Extrapolated					Invalid curve fit		Extrapolated
69(1,E9)	Unknown59						Invalid curve fit		Extrapolated
70(1,F9)	Unknown60						Invalid curve fit		Extrapolated
71(1,G9)	Unknown61						Invalid curve fit
72(1,H9)	Unknown62						Invalid curve fit		Extrapolated
73(1,A10)	Unknown63	Extrapolated					Invalid curve fit
74(1,B10)	Unknown64						Invalid curve fit
75(1,C10)	Unknown65						Invalid curve fit
76(1,D10)	Unknown66						Invalid curve fit
77(1,E10)	Unknown67						Invalid curve fit
78(1,F10)	Unknown68						Invalid curve fit		Extrapolated
DataType:	Units
Analyte:	Analyte 20	Analyte 34	Analyte 39	Analyte 44	Analyte 45	Analyte 52	Analyte 55	Analyte 72
BeadID:	20	34	39	44	45	52	55	72
Units:	pg/ml	pg/ml	pg/ml	pg/ml	pg/ml	pg/ml	pg/ml	pg/ml
DataType:	Standard Expected Concentration
Reagent	Analyte 20	Analyte 34	Analyte 39	Analyte 44	Analyte 45	Analyte 52	Analyte 55	Analyte 72
Standard1	0.64	0.96	38	0.64	9.6	1.3	0.64	1.3
Standard2	3.2	4.8	192	3.2	48	6.4	3.2	6.4
Standard3	16	24	960	16	240	32	16	32
Standard4	80	120	4800	80	1200	160	80	160
Standard5	400	600	24000	400	6000	800	400	800
Standard6	2000	3000	120000	2000	30000	4000	2000	4000
Standard7	10000	15000	600000	10000	150000	20000	10000	20000
DataType:	Control Expected Concentration
Reagent	Analyte 20	Analyte 34	Analyte 39	Analyte 44	Analyte 45	Analyte 52	Analyte 55	Analyte 72
Control1	92	126	7216	100	1199	206	97	190
Control2	505	687	36046	474	7272	976	474	1014
DataType:	Control Range - Low
Reagent	Analyte 20	Analyte 34	Analyte 39	Analyte 44	Analyte 45	Analyte 52	Analyte 55	Analyte 72
Control1	60	82	4690	65	779	134	63	123
Control2	328	446	23430	308	4727	634	308	659
DataType:	Control Range - High
Reagent	Analyte 20	Analyte 34	Analyte 39	Analyte 44	Analyte 45	Analyte 52	Analyte 55	Analyte 72
Control1	124	170	9741	135	1618	278	131	256
Control2	681	927	48662	639	9817	1318	640	1368
DataType:	Per Bead Count
Analyte:	Analyte 20	Analyte 34	Analyte 39	Analyte 44	Analyte 45	Analyte 52	Analyte 55	Analyte 72
BeadID:	20	34	39	44	45	52	55	72
Per Bead:	50	50	50	50	50	50	50	50
DataType:	Dilution Factor
Location	Sample	Dilution Factor
1(1,A1)	Background0
2(1,B1)	Standard1
3(1,C1)	Standard2
4(1,D1)	Standard3
5(1,E1)	Standard4
6(1,F1)	Standard5
7(1,G1)	Standard6
8(1,H1)	Standard7
9(1,A2)	Control1	1
10(1,B2)	Control2	1
11(1,C2)	Unknown1	1
12(1,D2)	Unknown2	1
13(1,E2)	Unknown3	1
14(1,F2)	Unknown4	1
15(1,G2)	Unknown5	1
16(1,H2)	Unknown6	1
17(1,A3)	Unknown7	1
18(1,B3)	Unknown8	1
19(1,C3)	Unknown9	1
20(1,D3)	Unknown10	1
21(1,E3)	Unknown11	1
22(1,F3)	Unknown12	1
23(1,G3)	Unknown13	1
24(1,H3)	Unknown14	1
25(1,A4)	Unknown15	1
26(1,B4)	Unknown16	1
27(1,C4)	Unknown17	1
28(1,D4)	Unknown18	1
29(1,E4)	Unknown19	1
30(1,F4)	Unknown20	1
31(1,G4)	Unknown21	1
32(1,H4)	Unknown22	1
33(1,A5)	Unknown23	1
34(1,B5)	Unknown24	1
35(1,C5)	Unknown25	1
36(1,D5)	Unknown26	1
37(1,E5)	Unknown27	1
38(1,F5)	Unknown28	1
39(1,G5)	Unknown29	1
40(1,H5)	Unknown30	1
41(1,A6)	Unknown31	1
42(1,B6)	Unknown32	1
43(1,C6)	Unknown33	1
44(1,D6)	Unknown34	1
45(1,E6)	Unknown35	1
46(1,F6)	Unknown36	1
47(1,G6)	Unknown37	1
48(1,H6)	Unknown38	1
49(1,A7)	Unknown39	1
50(1,B7)	Unknown40	1
51(1,C7)	Unknown41	1
52(1,D7)	Unknown42	1
53(1,E7)	Unknown43	1
54(1,F7)	Unknown44	1
55(1,G7)	Unknown45	1
56(1,H7)	Unknown46	1
57(1,A8)	Unknown47	1
58(1,B8)	Unknown48	1
59(1,C8)	Unknown49	1
60(1,D8)	Unknown50	1
61(1,E8)	Unknown51	1
62(1,F8)	Unknown52	1
63(1,G8)	Unknown53	1
64(1,H8)	Unknown54	1
65(1,A9)	Unknown55	1
66(1,B9)	Unknown56	1
67(1,C9)	Unknown57	1
68(1,D9)	Unknown58	1
69(1,E9)	Unknown59	1
70(1,F9)	Unknown60	1
71(1,G9)	Unknown61	1
72(1,H9)	Unknown62	1
73(1,A10)	Unknown63	1
74(1,B10)	Unknown64	1
75(1,C10)	Unknown65	1
76(1,D10)	Unknown66	1
77(1,E10)	Unknown67	1
78(1,F10)	Unknown68	1
DataType:	Analysis Types
Analyte:	Analyte 20	Analyte 34	Analyte 39	Analyte 44	Analyte 45	Analyte 52	Analyte 55	Analyte 72
AnalysisType	Logistic 5P Weighted	Logistic 5P Weighted	Logistic 5P Weighted	Logistic 5P Weighted	Logistic 5P Weighted	Logistic 5P Weighted	Logistic 5P Weighted	Logistic 5P Weighted
DataType:	Analysis Coefficients
Analyte:	Analyte 20	Analyte 34	Analyte 39	Analyte 44	Analyte 45	Analyte 52	Analyte 55	Analyte 72
Coefficient A	-0.652825794801693	1.24282786370268	0.823480290527735	-0.397064826553275	0.372839499203904		4.11232921463301	3.48775605519731
Coefficient B	79707.5410358197	26889.5550177974	8579.11176980754	26687.2622069138	10245.1913565026		18888.1577281104	14230.3806532336
Coefficient C	7145.3850229348	4755.16192511985	32026.8872290127	532.959316175832	27550.14073635		1208.41752239766	1356.95983885147
Coefficient D	-0.419845452202782	-1.10196156944194	-0.995937424908568	-0.729567355886238	-1.40609209737778		-1.25630252299725	-1.05059400326334
Coefficient F	2.83328942479509	1.02381939633164	1.2699961140857	1.5784202925907	0.780636532755793		0.841369896900019	1.07464030433875
DataType:	R^2
Analyte:	Analyte 20	Analyte 34	Analyte 39	Analyte 44	Analyte 45	Analyte 52	Analyte 55	Analyte 72
Value	0.998388225743442	0.990552652642603	0.989985227095317	0.996001572803413	0.996861013228336	Invalid curve fit	0.996244005440168	0.998998936782921
DataType:	Audit Logs
UserId	Date	Message
DataType:	Warnings/Errors
Location	Status	Message
1,A1	Warning	The sheath pressure limit was triggered during the acquisition. (0x4FF0108B)
1,B1	Warning	The sheath pressure limit was triggered during the acquisition. (0x4FF0108B)
1,C1	Warning	The sheath pressure limit was triggered during the acquisition. (0x4FF0108B)
1,D1	Warning	The sheath pressure limit was triggered during the acquisition. (0x4FF0108B)
1,F1	Warning	The sheath pressure limit was triggered during the acquisition. (0x4FF0108B)
1,G1	Warning	The sheath pressure limit was triggered during the acquisition. (0x4FF0108B)
1,H1	Warning	The sheath pressure limit was triggered during the acquisition. (0x4FF0108B)
1,A2	Warning	The sheath pressure limit was triggered during the acquisition. (0x4FF0108B)
1,B2	Warning	The sheath pressure limit was triggered during the acquisition. (0x4FF0108B)
1,D2	Warning	The sheath pressure limit was triggered during the acquisition. (0x4FF0108B)
1,E2	Warning	The sheath pressure limit was triggered during the acquisition. (0x4FF0108B)
1,F2	Warning	The sheath pressure limit was triggered during the acquisition. (0x4FF0108B)
1,G2	Warning	The sheath pressure limit was triggered during the acquisition. (0x4FF0108B)
1,H2	Warning	The sheath pressure limit was triggered during the acquisition. (0x4FF0108B)
1,B3	Warning	The sheath pressure limit was triggered during the acquisition. (0x4FF0108B)
1,C3	Warning	The sheath pressure limit was triggered during the acquisition. (0x4FF0108B)
1,D3	Warning	The sheath pressure limit was triggered during the acquisition. (0x4FF0108B)
1,E3	Warning	The sheath pressure limit was triggered during the acquisition. (0x4FF0108B)
1,F3	Warning	The sheath pressure limit was triggered during the acquisition. (0x4FF0108B)
1,H3	Warning	The sheath pressure limit was triggered during the acquisition. (0x4FF0108B)
1,A4	Warning	The sheath pressure limit was triggered during the acquisition. (0x4FF0108B)
1,B4	Warning	The sheath pressure limit was triggered during the acquisition. (0x4FF0108B)
1,E4	Warning	The sheath pressure limit was triggered during the acquisition. (0x4FF0108B)
1,F4	Warning	The sheath pressure limit was triggered during the acquisition. (0x4FF0108B)
1,G4	Warning	The sheath pressure limit was triggered during the acquisition. (0x4FF0108B)
1,H4	Warning	The sheath pressure limit was triggered during the acquisition. (0x4FF0108B)
1,B5	Warning	The sheath pressure limit was triggered during the acquisition. (0x4FF0108B)
1,C5	Warning	The sheath pressure limit was triggered during the acquisition. (0x4FF0108B)
1,D5	Warning	The sheath pressure limit was triggered during the acquisition. (0x4FF0108B)
1,E5	Warning	The sheath pressure limit was triggered during the acquisition. (0x4FF0108B)
1,G5	Warning	The sheath pressure limit was triggered during the acquisition. (0x4FF0108B)
1,H5	Warning	The sheath pressure limit was triggered during the acquisition. (0x4FF0108B)
1,A6	Warning	The sheath pressure limit was triggered during the acquisition. (0x4FF0108B)
1,B6	Warning	The sheath pressure limit was triggered during the acquisition. (0x4FF0108B)
1,C6	Warning	The acquisition had at least one region that did not reach the maximum count. (0x4FF010AB)
1,E6	Warning	The sheath pressure limit was triggered during the acquisition. (0x4FF0108B)
1,F6	Warning	The sheath pressure limit was triggered during the acquisition. (0x4FF0108B)
1,G6	Warning	The sheath pressure limit was triggered during the acquisition. (0x4FF0108B)
1,H6	Warning	The acquisition had at least one region that did not reach the maximum count. (0x4FF010AB)
1,A7	Warning	The sheath pressure limit was triggered during the acquisition. (0x4FF0108B)
1,B7	Warning	The sheath pressure limit was triggered during the acquisition. (0x4FF0108B)
1,C7	Warning	The sheath pressure limit was triggered during the acquisition. (0x4FF0108B)
1,D7	Warning	The sheath pressure limit was triggered during the acquisition. (0x4FF0108B)
1,E7	Warning	The sheath pressure limit was triggered during the acquisition. (0x4FF0108B)
1,F7	Warning	The sheath pressure limit was triggered during the acquisition. (0x4FF0108B)
1,F9	Warning	The acquisition had at least one region that did not reach the maximum count. (0x4FF010AB)
-- CRC --
CRC32: BB7BDABC
