# Supplementary material for: Decreased Serum Level of miR-146a as Sign of Chronic Inflammation in Type 2 Diabetic Patients
Source: PLoS One. 2014 Dec 12;9(12):e115209. doi: 10.1371/journal.pone.0115209 (PMC4264887; doi:10.1371/journal.pone.0115209)
Supplement: S1 Data — Raw data points of the tested serum levels of microRNAs, cytokines, chemokines and growth factors of T2D patients and Non-diabetic controls. The levels of TNFα, IL-1β, IL-6, NGF, HGF, PAI, Resistin, CCL2 (MCP-1), Adiponectin, Leptin, IL-8, and MIP1β (CCL4) were measured by flow cytometry (BD LSR II Biosciences, California, and EE.UU.) using a commercially available multi-analyte cytometric bead array system (Milliplex Map, U.S.A.). MicroRNA quantitative real-time PCR (qPCR) was performed using pre-designed TaqMan microRNA, with an ABI 7900 HT real-time PCR machine. SDS software (ABI) was used to collect the data. (ZIP) [file pone.0115209.s005.zip › HADK1MAG-61K-03.csv]

Program	xPONENT		LX100/LX200
Build	3.1.971.0
Date	12/4/2012	10:38 AM
SN	LX10002007002
Batch	HADK1MAG-61K-03
Version	1
Operator	Harm
ComputerName	D5Y3L1P1
Country Code	409
ProtocolName	None
ProtocolVersion	1
ProtocolDescription
ProtocolDevelopingCompany
SampleVolume	50 uL
DDGate	8000 to 15000
SampleTimeout	60 sec
BatchStartTime	12/4/2012 11:26:36 AM
BatchStopTime	12/4/2012 12:12:49 PM
BatchDescription	<None>
ProtocolPlate	Name	Current 96-well plate	Type	96	Plates	1
ProtocolMicrosphere	Map	100 regions	Type	MagPlex	Count	3
ProtocolAnalysis	Type	Quan	Mode	FitOfAllStandards
NormBead	None
ProtocolHeater	Off
Most Recent Calibration and Control Results:
Last MagCAL1 Calibration	Passed 11/30/2012 5:00:13 PM
Last CAL2 Calibration	Passed 11/30/2012 5:01:18 PM
Last MagCON1 Verification	Passed 11/30/2012 5:02:38 PM
Last CON2 Verification	Passed 11/30/2012 5:03:33 PM
CALInfo:
Classification Calibrator Magnetic
Lot	ExpirationDate	CalibrationTime	DDTemp	CL1Temp	CL2Temp	DDVolts	CL1Volts	CL2Volts	DDRVal	CL1RVal	CL2RVal	Result	MachineSerialNo
B28860	6/8/2014	11/30/2012 5:00:19 PM	22.66	22.87	22.44	60.4	92.97	92.85	515	1322	1314	Pass	LX10002007002
Reporter Calibrator
Lot	ExpirationDate	CalibrationTime	RP1(1)Volts	RP1(1)Val	RP1(2)Volts	RP1(2)Val	Result	MachineSerialNo
B28366	5/3/2014	11/30/2012 5:01:24 PM	610.99	3661.3	748.72	16691.38	Pass	LX10002007002
AssayLotInfo:
KitName	LotNumber	ExpirationDate	Manufacturer
Stand	8611-2k	3/1/2014	Millipore
Reagent	LotName	LotNumber	ExpirationDate	Manufacturer
Standard1	ST1	8611-2k	3/1/2014	Millipore
Standard2	ST2	8611-2k	3/1/2014	Millipore
Standard3	ST3	8611-2k	3/1/2014	Millipore
Standard4	ST4	8611-2k	3/1/2014	Millipore
Standard5	ST5	8611-2k	3/1/2014	Millipore
Standard6	ST6	8611-2k	3/1/2014	Millipore
Standard7	ST7	8611-2k	3/1/2014	Millipore
Control1		HADK1-102	3/1/2014	Millipore
Control2		HADK1-202	3/1/2014	Millipore
Samples	86	Min Events	100	Per Bead
Results
DataType:	Median
Location	Sample	Analyte 51	Analyte 64	Analyte 76	Total Events
1(1,A1)	Background0	9	12	13	326
2(1,B1)	Background0	10	13.5	14.5	358
3(1,C1)	Standard1	11.5	16	22	321
4(1,D1)	Standard1	11	16.5	21	355
5(1,E1)	Standard2	12	25	51	338
6(1,F1)	Standard2	14	26	52	355
7(1,G1)	Standard3	25	100	208	332
8(1,H1)	Standard3	28	95	212	332
9(1,A2)	Standard4	75	384.5	1014.5	317
10(1,B2)	Standard4	67	313	805.5	330
11(1,C2)	Standard5	387	1176	4265	334
12(1,D2)	Standard5	330	1147	4493.5	330
13(1,E2)	Standard6	2591	2778.5	8275.5	326
14(1,F2)	Standard6	3085.5	3609	10350.5	344
15(1,G2)	Standard7	7015	9127	14905	350
16(1,H2)	Standard7	1790.5	331	907.5	360
17(1,A3)	Control1	116	354.5	1205	328
18(1,B3)	Control1	116	370	1186.5	315
19(1,C3)	Control2	450	1164.5	4857	315
20(1,D3)	Control2	453	1162	5299.5	329
21(1,E3)	Unknown2	885	37	343.5	347
22(1,F3)	Unknown3	1753	68.5	682.5	334
23(1,G3)	Unknown4	2077	37.5	474.5	312
24(1,H3)	Unknown5	496.5	49	540	323
25(1,A4)	Unknown6	1465	48	333.5	301
26(1,B4)	Unknown7	3500	48	564.5	358
27(1,C4)	Unknown8	1218	70	618.5	337
28(1,D4)	Unknown9	2319	62	307	357
29(1,E4)	Unknown10	5019.5	66	530	347
30(1,F4)	Unknown11	2627	69	647	367
31(1,G4)	Unknown12	3603	60	908	367
32(1,H4)	Unknown13	3598	58	373	304
33(1,A5)	Unknown14	2814	52	1057	342
34(1,B5)	Unknown15	5394	114	1014	328
35(1,C5)	Unknown16	4808	73.5	652.5	332
36(1,D5)	Unknown17	1300.5	41	414.5	364
37(1,E5)	Unknown18	1745.5	30	374	331
38(1,F5)	Unknown19	2494	46	530	342
39(1,G5)	Unknown20	1210	48.5	804	316
40(1,H5)	Unknown21	1982	40	933	329
41(1,A6)	Unknown22	4204.5	86.5	612.5	318
42(1,B6)	Unknown23	673	61	641	356
43(1,C6)	Unknown24	1926	50	525.5	333
44(1,D6)	Unknown25	2129.5	85.5	947	342
45(1,E6)	Unknown26	1066	67	720	313
46(1,F6)	Unknown27	2202.5	47.5	980	348
47(1,G6)	Unknown28	2018	55	994.5	418
48(1,H6)	Unknown29	1724	61	558	313
49(1,A7)	Unknown30	2485	44	327	325
50(1,B7)	Unknown31	774	74	381	328
51(1,C7)	Unknown32	1110.5	33	913	325
52(1,D7)	Unknown33	1623.5	39	363	378
53(1,E7)	Unknown34	608	54	575.5	354
54(1,F7)	Unknown35	853	108	487	333
55(1,G7)	Unknown36	1472.5	103	808.5	389
56(1,H7)	Unknown37	968	72	519	336
57(1,A8)	Unknown38	1119	44.5	448.5	327
58(1,B8)	Unknown39	2597.5	36	451.5	346
59(1,C8)	Unknown40	1631	65.5	613	317
60(1,D8)	Unknown41	2965	81	385	317
61(1,E8)	Unknown42	1544	46.5	539.5	355
62(1,F8)	Unknown43	2274	50.5	340	329
63(1,G8)	Unknown44	606	64	564	374
64(1,H8)	Unknown45	921	46	727	378
65(1,A9)	Unknown46	2530	50.5	812.5	315
66(1,B9)	Unknown47	3695	62.5	653.5	321
67(1,C9)	Unknown48	3874.5	66.5	717	322
68(1,D9)	Unknown49	1114.5	43.5	610.5	330
69(1,E9)	Unknown50	1795.5	28	527.5	355
70(1,F9)	Unknown51	2546	42.5	336.5	323
71(1,G9)	Unknown52	1229	42	769	312
72(1,H9)	Unknown53	1478	39	712.5	343
73(1,A10)	Unknown54	4259	132	958	311
74(1,B10)	Unknown55	666.5	66	577.5	327
75(1,C10)	Unknown56	1653.5	57	593	337
76(1,D10)	Unknown57	2288.5	105.5	1030	308
77(1,E10)	Unknown58	1443	96.5	870	342
78(1,F10)	Unknown59	1827.5	47.5	868.5	364
79(1,G10)	Unknown60	3241.5	44	909.5	333
80(1,H10)	Unknown61	1501.5	54	618	372
81(1,A11)	Unknown62	1865.5	41.5	361.5	352
82(1,B11)	Unknown63	1611.5	134	651	345
83(1,C11)	Unknown64	1023.5	36	870	342
84(1,D11)	Unknown65	1714.5	50	491	308
85(1,E11)	Unknown66	582	49	451.5	307
86(1,F11)	Unknown67	898.5	104	524	324
87(1,G11)	Unknown68	1998	115	975	308
88(1,H11)	Unknown69	1063.5	67	471	340
89(1,A12)	Unknown70	1150	42	511.5	317
90(1,B12)	Unknown71	3283.5	40	783.5	333
91(1,C12)	Unknown72	1218	62	698	344
92(1,D12)	Unknown73	2312	62	366	370
93(1,E12)	Unknown74	2012	71.5	758	404
94(1,F12)	Unknown75	2577	52	421	349
95(1,G12)	Unknown76	437	42	409.5	310
96(1,H12)	Unknown1	980.5	46	606	331
DataType:	Net MFI
Location	Sample	Analyte 51	Analyte 64	Analyte 76	Total Events
1(1,A1)	Background0	-0.5	-0.75	-0.75	326
2(1,B1)	Background0	0.5	0.75	0.75	358
3(1,C1)	Standard1	2	3.25	8.25	321
4(1,D1)	Standard1	1.5	3.75	7.25	355
5(1,E1)	Standard2	2.5	12.25	37.25	338
6(1,F1)	Standard2	4.5	13.25	38.25	355
7(1,G1)	Standard3	15.5	87.25	194.25	332
8(1,H1)	Standard3	18.5	82.25	198.25	332
9(1,A2)	Standard4	65.5	371.75	1000.75	317
10(1,B2)	Standard4	57.5	300.25	791.75	330
11(1,C2)	Standard5	377.5	1163.25	4251.25	334
12(1,D2)	Standard5	320.5	1134.25	4479.75	330
13(1,E2)	Standard6	2581.5	2765.75	8261.75	326
14(1,F2)	Standard6	3076	3596.25	10336.75	344
15(1,G2)	Standard7	7005.5	9114.25	14891.25	350
16(1,H2)	Standard7	1781	318.25	893.75	360
17(1,A3)	Control1	106.5	341.75	1191.25	328
18(1,B3)	Control1	106.5	357.25	1172.75	315
19(1,C3)	Control2	440.5	1151.75	4843.25	315
20(1,D3)	Control2	443.5	1149.25	5285.75	329
21(1,E3)	Unknown2	875.5	24.25	329.75	347
22(1,F3)	Unknown3	1743.5	55.75	668.75	334
23(1,G3)	Unknown4	2067.5	24.75	460.75	312
24(1,H3)	Unknown5	487	36.25	526.25	323
25(1,A4)	Unknown6	1455.5	35.25	319.75	301
26(1,B4)	Unknown7	3490.5	35.25	550.75	358
27(1,C4)	Unknown8	1208.5	57.25	604.75	337
28(1,D4)	Unknown9	2309.5	49.25	293.25	357
29(1,E4)	Unknown10	5010	53.25	516.25	347
30(1,F4)	Unknown11	2617.5	56.25	633.25	367
31(1,G4)	Unknown12	3593.5	47.25	894.25	367
32(1,H4)	Unknown13	3588.5	45.25	359.25	304
33(1,A5)	Unknown14	2804.5	39.25	1043.25	342
34(1,B5)	Unknown15	5384.5	101.25	1000.25	328
35(1,C5)	Unknown16	4798.5	60.75	638.75	332
36(1,D5)	Unknown17	1291	28.25	400.75	364
37(1,E5)	Unknown18	1736	17.25	360.25	331
38(1,F5)	Unknown19	2484.5	33.25	516.25	342
39(1,G5)	Unknown20	1200.5	35.75	790.25	316
40(1,H5)	Unknown21	1972.5	27.25	919.25	329
41(1,A6)	Unknown22	4195	73.75	598.75	318
42(1,B6)	Unknown23	663.5	48.25	627.25	356
43(1,C6)	Unknown24	1916.5	37.25	511.75	333
44(1,D6)	Unknown25	2120	72.75	933.25	342
45(1,E6)	Unknown26	1056.5	54.25	706.25	313
46(1,F6)	Unknown27	2193	34.75	966.25	348
47(1,G6)	Unknown28	2008.5	42.25	980.75	418
48(1,H6)	Unknown29	1714.5	48.25	544.25	313
49(1,A7)	Unknown30	2475.5	31.25	313.25	325
50(1,B7)	Unknown31	764.5	61.25	367.25	328
51(1,C7)	Unknown32	1101	20.25	899.25	325
52(1,D7)	Unknown33	1614	26.25	349.25	378
53(1,E7)	Unknown34	598.5	41.25	561.75	354
54(1,F7)	Unknown35	843.5	95.25	473.25	333
55(1,G7)	Unknown36	1463	90.25	794.75	389
56(1,H7)	Unknown37	958.5	59.25	505.25	336
57(1,A8)	Unknown38	1109.5	31.75	434.75	327
58(1,B8)	Unknown39	2588	23.25	437.75	346
59(1,C8)	Unknown40	1621.5	52.75	599.25	317
60(1,D8)	Unknown41	2955.5	68.25	371.25	317
61(1,E8)	Unknown42	1534.5	33.75	525.75	355
62(1,F8)	Unknown43	2264.5	37.75	326.25	329
63(1,G8)	Unknown44	596.5	51.25	550.25	374
64(1,H8)	Unknown45	911.5	33.25	713.25	378
65(1,A9)	Unknown46	2520.5	37.75	798.75	315
66(1,B9)	Unknown47	3685.5	49.75	639.75	321
67(1,C9)	Unknown48	3865	53.75	703.25	322
68(1,D9)	Unknown49	1105	30.75	596.75	330
69(1,E9)	Unknown50	1786	15.25	513.75	355
70(1,F9)	Unknown51	2536.5	29.75	322.75	323
71(1,G9)	Unknown52	1219.5	29.25	755.25	312
72(1,H9)	Unknown53	1468.5	26.25	698.75	343
73(1,A10)	Unknown54	4249.5	119.25	944.25	311
74(1,B10)	Unknown55	657	53.25	563.75	327
75(1,C10)	Unknown56	1644	44.25	579.25	337
76(1,D10)	Unknown57	2279	92.75	1016.25	308
77(1,E10)	Unknown58	1433.5	83.75	856.25	342
78(1,F10)	Unknown59	1818	34.75	854.75	364
79(1,G10)	Unknown60	3232	31.25	895.75	333
80(1,H10)	Unknown61	1492	41.25	604.25	372
81(1,A11)	Unknown62	1856	28.75	347.75	352
82(1,B11)	Unknown63	1602	121.25	637.25	345
83(1,C11)	Unknown64	1014	23.25	856.25	342
84(1,D11)	Unknown65	1705	37.25	477.25	308
85(1,E11)	Unknown66	572.5	36.25	437.75	307
86(1,F11)	Unknown67	889	91.25	510.25	324
87(1,G11)	Unknown68	1988.5	102.25	961.25	308
88(1,H11)	Unknown69	1054	54.25	457.25	340
89(1,A12)	Unknown70	1140.5	29.25	497.75	317
90(1,B12)	Unknown71	3274	27.25	769.75	333
91(1,C12)	Unknown72	1208.5	49.25	684.25	344
92(1,D12)	Unknown73	2302.5	49.25	352.25	370
93(1,E12)	Unknown74	2002.5	58.75	744.25	404
94(1,F12)	Unknown75	2567.5	39.25	407.25	349
95(1,G12)	Unknown76	427.5	29.25	395.75	310
96(1,H12)	Unknown1	971	33.25	592.25	331
DataType:	Count
Location	Sample	Analyte 51	Analyte 64	Analyte 76	Total Events
1(1,A1)	Background0	120	100	106	326
2(1,B1)	Background0	100	146	112	358
3(1,C1)	Standard1	102	119	100	321
4(1,D1)	Standard1	100	134	121	355
5(1,E1)	Standard2	112	126	100	338
6(1,F1)	Standard2	118	137	100	355
7(1,G1)	Standard3	117	115	100	332
8(1,H1)	Standard3	112	120	100	332
9(1,A2)	Standard4	117	100	100	317
10(1,B2)	Standard4	105	125	100	330
11(1,C2)	Standard5	127	107	100	334
12(1,D2)	Standard5	102	128	100	330
13(1,E2)	Standard6	100	116	110	326
14(1,F2)	Standard6	100	126	118	344
15(1,G2)	Standard7	133	100	117	350
16(1,H2)	Standard7	112	148	100	360
17(1,A3)	Control1	127	100	101	328
18(1,B3)	Control1	100	115	100	315
19(1,C3)	Control2	107	108	100	315
20(1,D3)	Control2	112	117	100	329
21(1,E3)	Unknown2	100	129	118	347
22(1,F3)	Unknown3	116	100	118	334
23(1,G3)	Unknown4	100	100	112	312
24(1,H3)	Unknown5	110	113	100	323
25(1,A4)	Unknown6	100	101	100	301
26(1,B4)	Unknown7	136	122	100	358
27(1,C4)	Unknown8	110	127	100	337
28(1,D4)	Unknown9	100	146	111	357
29(1,E4)	Unknown10	100	132	115	347
30(1,F4)	Unknown11	129	138	100	367
31(1,G4)	Unknown12	137	131	99	367
32(1,H4)	Unknown13	103	101	100	304
33(1,A5)	Unknown14	124	118	100	342
34(1,B5)	Unknown15	115	113	100	328
35(1,C5)	Unknown16	124	108	100	332
36(1,D5)	Unknown17	100	150	114	364
37(1,E5)	Unknown18	100	127	104	331
38(1,F5)	Unknown19	100	136	106	342
39(1,G5)	Unknown20	105	100	111	316
40(1,H5)	Unknown21	128	101	100	329
41(1,A6)	Unknown22	100	118	100	318
42(1,B6)	Unknown23	125	131	100	356
43(1,C6)	Unknown24	103	130	100	333
44(1,D6)	Unknown25	100	132	110	342
45(1,E6)	Unknown26	100	100	113	313
46(1,F6)	Unknown27	100	130	118	348
47(1,G6)	Unknown28	171	147	100	418
48(1,H6)	Unknown29	106	107	100	313
49(1,A7)	Unknown30	120	105	100	325
50(1,B7)	Unknown31	118	110	100	328
51(1,C7)	Unknown32	114	111	100	325
52(1,D7)	Unknown33	100	167	111	378
53(1,E7)	Unknown34	114	140	100	354
54(1,F7)	Unknown35	108	125	100	333
55(1,G7)	Unknown36	160	129	100	389
56(1,H7)	Unknown37	121	115	100	336
57(1,A8)	Unknown38	117	110	100	327
58(1,B8)	Unknown39	132	100	114	346
59(1,C8)	Unknown40	117	100	100	317
60(1,D8)	Unknown41	102	115	100	317
61(1,E8)	Unknown42	115	140	100	355
62(1,F8)	Unknown43	111	118	100	329
63(1,G8)	Unknown44	139	135	100	374
64(1,H8)	Unknown45	163	115	100	378
65(1,A9)	Unknown46	113	102	100	315
66(1,B9)	Unknown47	105	116	100	321
67(1,C9)	Unknown48	100	106	116	322
68(1,D9)	Unknown49	100	130	100	330
69(1,E9)	Unknown50	100	141	114	355
70(1,F9)	Unknown51	107	116	100	323
71(1,G9)	Unknown52	111	101	100	312
72(1,H9)	Unknown53	113	130	100	343
73(1,A10)	Unknown54	102	109	100	311
74(1,B10)	Unknown55	108	119	100	327
75(1,C10)	Unknown56	114	123	100	337
76(1,D10)	Unknown57	102	106	100	308
77(1,E10)	Unknown58	130	112	100	342
78(1,F10)	Unknown59	134	130	100	364
79(1,G10)	Unknown60	112	121	100	333
80(1,H10)	Unknown61	134	138	100	372
81(1,A11)	Unknown62	130	122	100	352
82(1,B11)	Unknown63	124	121	100	345
83(1,C11)	Unknown64	126	116	100	342
84(1,D11)	Unknown65	108	100	100	308
85(1,E11)	Unknown66	103	100	104	307
86(1,F11)	Unknown67	100	111	113	324
87(1,G11)	Unknown68	105	103	100	308
88(1,H11)	Unknown69	100	129	111	340
89(1,A12)	Unknown70	100	117	100	317
90(1,B12)	Unknown71	116	117	100	333
91(1,C12)	Unknown72	129	115	100	344
92(1,D12)	Unknown73	128	142	100	370
93(1,E12)	Unknown74	158	146	100	404
94(1,F12)	Unknown75	125	124	100	349
95(1,G12)	Unknown76	100	106	104	310
96(1,H12)	Unknown1	100	131	100	331
DataType:	Result
Location	Sample	Analyte 51	Analyte 64	Analyte 76	Total Events
1(1,A1)	Background0	NaN	NaN	NaN	326
2(1,B1)	Background0	NaN	NaN	NaN	358
3(1,C1)	Standard1	203760.518887292	113567.822364738	139468.844438865	321
4(1,D1)	Standard1	667590.725098026	86018.4414351916	158576.863889346	355
5(1,E1)	Standard2	123745.686621586	20914.9775709759	30899.9609640846	338
6(1,F1)	Standard2	50275.53615996	19430.4423463739	30089.674619983	355
7(1,G1)	Standard3	12880.6805682518	3810.7783362077	5882.70151604241	332
8(1,H1)	Standard3	10813.4299577188	4010.47026310812	5763.34476792946	332
9(1,A2)	Standard4	3251.58138786343	674.616453851315	1021.00897979982	317
10(1,B2)	Standard4	3671.27060511078	1033.36800695235	1380.64698241412	330
11(1,C2)	Standard5	648.254906561715	< 6.4	< 9.6	334
12(1,D2)	Standard5	753.047319100254	< 6.4	< 9.6	330
13(1,E2)	Standard6	< 26	< 6.4	< 9.6	326
14(1,F2)	Standard6	< 26	< 6.4	< 9.6	344
15(1,G2)	Standard7	< 26	< 6.4	< 9.6	350
16(1,H2)	Standard7	157.116221800259	937.415789156565	1192.22499228538	360
17(1,A3)	Control1	2072.3575045567	819.025663328454	727.857591160798	328
18(1,B3)	Control1	2072.3575045567	743.829791189679	758.746274242056	315
19(1,C3)	Control2	562.885642084685	< 6.4	< 9.6	315
20(1,D3)	Control2	559.401923391479	< 6.4	< 9.6	329
21(1,E3)	Unknown2	300.458254907935	11325.7642719678	3452.4207858272	347
22(1,F3)	Unknown3	160.198227028771	5586.2961499857	1666.48377438075	334
23(1,G3)	Unknown4	136.936479716025	11127.8204491964	2458.72821394952	312
24(1,H3)	Unknown5	513.524258656845	8034.0543443533	2144.86325697265	323
25(1,A4)	Unknown6	188.897241181894	8226.65089837127	3561.44007146329	301
26(1,B4)	Unknown7	< 26	8226.65089837127	2046.04901641788	358
27(1,C4)	Unknown8	223.848393397156	5462.31393631089	1855.2370581285	337
28(1,D4)	Unknown9	< 26	6202.56398306188	3886.18733297572	357
29(1,E4)	Unknown10	< 26	5807.0279989002	2187.78256940251	347
30(1,F4)	Unknown11	< 26	5544.30019632146	1766.86391195981	367
31(1,G4)	Unknown12	< 26	6423.27247875887	1191.37476277555	367
32(1,H4)	Unknown13	< 26	6661.88581318306	3166.0256405337	304
33(1,A5)	Unknown14	< 26	7511.63733969198	956.902291992563	342
34(1,B5)	Unknown15	< 26	3345.2543253435	1021.77125291829	328
35(1,C5)	Unknown16	< 26	5194.75168658917	1750.64790130638	332
36(1,D5)	Unknown17	210.75200146232	9932.2198324575	2834.06482074207	364
37(1,E5)	Unknown18	160.829854221007	15275.6112400237	3157.13475444992	331
38(1,F5)	Unknown19	< 26	8644.43937711775	2187.78256940251	342
39(1,G5)	Unknown20	225.209861370293	8129.08808063048	1383.68348176485	316
40(1,H5)	Unknown21	143.095997755173	10243.6525263895	1149.57853676553	329
41(1,A6)	Unknown22	< 26	4404.51896191236	1874.83610765617	318
42(1,B6)	Unknown23	387.069175282991	6310.81504894399	1784.85164665499	356
43(1,C6)	Unknown24	146.932112450478	7851.17327263189	2207.62397341304	333
44(1,D6)	Unknown25	133.5898036484	4456.24909932941	1126.73680010419	342
45(1,E6)	Unknown26	253.077663085644	5716.5085294265	1570.32733209088	313
46(1,F6)	Unknown27	128.471020927372	8326.85024442892	1074.25278741773	348
47(1,G6)	Unknown28	140.72106877061	7058.76268971072	1051.70249431343	418
48(1,H6)	Unknown29	162.669740531867	6310.81504894399	2071.43427431222	313
49(1,A7)	Unknown30	< 26	9112.54742931925	3636.02226357482	325
50(1,B7)	Unknown31	340.067971065776	5158.79734744495	3096.2451140436	328
51(1,C7)	Unknown32	243.721305236855	13251.8064389138	1182.90457431173	325
52(1,D7)	Unknown33	171.890188796046	10577.8321005673	3257.71687935573	378
53(1,E7)	Unknown34	425.31302533125	7202.91083688638	2004.36688253249	354
54(1,F7)	Unknown35	310.852334995527	3530.06321355549	2392.30781352685	333
55(1,G7)	Unknown36	188.013126572591	3700.38618509807	1374.60097224816	389
56(1,H7)	Unknown37	276.604762022408	5305.90771387631	2236.88674577982	336
57(1,A8)	Unknown38	242.015914106988	8990.28849328476	2608.85585710346	327
58(1,B8)	Unknown39	< 26	11746.4401704616	2590.64005886653	346
59(1,C8)	Unknown40	171.164384545197	5853.46206359867	1873.18885214049	317
60(1,D8)	Unknown41	< 26	4705.75411523341	3062.47459132775	317
61(1,E8)	Unknown42	180.000346269795	8535.62030451213	2146.97185852646	355
62(1,F8)	Unknown43	112.673156281025	7763.13882105717	3489.82012128975	329
63(1,G8)	Unknown44	426.616188205747	5997.72647951894	2047.98138745978	374
64(1,H8)	Unknown45	289.601497257977	8644.43937711775	1553.36383966831	378
65(1,A9)	Unknown46	< 26	7763.13882105717	1366.59484489964	315
66(1,B9)	Unknown47	< 26	6149.93904980842	1747.72697848924	321
67(1,C9)	Unknown48	< 26	5761.38384248772	1577.68712527175	322
68(1,D9)	Unknown49	242.915640149292	9238.57553401847	1881.45094664849	330
69(1,E9)	Unknown50	156.714602594111	17072.0956896073	2198.76412232711	355
70(1,F9)	Unknown51	< 26	9502.69463558836	3528.02751102161	323
71(1,G9)	Unknown52	222.004297605905	9641.19609520814	1457.25710744056	312
72(1,H9)	Unknown53	187.3702686685	10577.8321005673	1588.83011865621	343
73(1,A10)	Unknown54	< 26	2889.23208245505	1109.04350922585	311
74(1,B10)	Unknown55	390.566968390209	5807.0279989002	1996.95467166754	327
75(1,C10)	Unknown56	169.024994189947	6788.6416936487	1941.15684258271	337
76(1,D10)	Unknown57	< 26	3613.20984798416	997.487433119344	308
77(1,E10)	Unknown58	191.541684090544	3948.34969260245	1257.80017102596	342
78(1,F10)	Unknown59	154.193942130322	8326.85024442892	1260.50298951112	364
79(1,G10)	Unknown60	< 26	9112.54742931925	1188.82760096793	333
80(1,H10)	Unknown61	184.674621731173	7202.91083688638	1856.85643306577	372
81(1,A11)	Unknown62	151.307466839303	9784.2899934493	3271.92268824673	352
82(1,B11)	Unknown63	173.064993201062	2845.81617189631	1755.04501126219	345
83(1,C11)	Unknown64	262.746051108704	11746.4401704616	1257.80017102596	342
84(1,D11)	Unknown65	163.496825137279	7851.17327263189	2371.77122950514	308
85(1,E11)	Unknown66	442.933773503367	8034.0543443533	2590.64005886653	307
86(1,F11)	Unknown67	296.288333071167	3665.01200417669	2214.31290915513	324
87(1,G11)	Unknown68	142.032673144828	3316.29794487913	1082.09515639299	308
88(1,H11)	Unknown69	253.625721458873	5716.5085294265	2477.96223919879	340
89(1,A12)	Unknown70	236.002607908975	9641.19609520814	2271.5707376002	317
90(1,B12)	Unknown71	< 26	10243.6525263895	1426.12088024976	333
91(1,C12)	Unknown72	223.848393397156	6202.56398306188	1625.60900608355	344
92(1,D12)	Unknown73	< 26	6202.56398306188	3229.66617680765	370
93(1,E12)	Unknown74	141.112636484532	5344.10218179576	1481.54301913966	404
94(1,F12)	Unknown75	< 26	7511.63733969198	2788.14185777177	349
95(1,G12)	Unknown76	578.523015137752	9641.19609520814	2870.40484367438	310
96(1,H12)	Unknown1	109340.467598141	3457775.7508471	758594.897412315	331
DataType:	Range
Location	Sample	Analyte 51	Analyte 64	Analyte 76	Total Events
1(1,A1)	Background0				326
2(1,B1)	Background0				358
3(1,C1)	Standard1				321
4(1,D1)	Standard1				355
5(1,E1)	Standard2				338
6(1,F1)	Standard2				355
7(1,G1)	Standard3				332
8(1,H1)	Standard3				332
9(1,A2)	Standard4				317
10(1,B2)	Standard4				330
11(1,C2)	Standard5				334
12(1,D2)	Standard5				330
13(1,E2)	Standard6				326
14(1,F2)	Standard6				344
15(1,G2)	Standard7				350
16(1,H2)	Standard7				360
17(1,A3)	Control1				328
18(1,B3)	Control1				315
19(1,C3)	Control2				315
20(1,D3)	Control2				329
21(1,E3)	Unknown2				347
22(1,F3)	Unknown3				334
23(1,G3)	Unknown4				312
24(1,H3)	Unknown5				323
25(1,A4)	Unknown6				301
26(1,B4)	Unknown7				358
27(1,C4)	Unknown8				337
28(1,D4)	Unknown9				357
29(1,E4)	Unknown10				347
30(1,F4)	Unknown11				367
31(1,G4)	Unknown12				367
32(1,H4)	Unknown13				304
33(1,A5)	Unknown14				342
34(1,B5)	Unknown15				328
35(1,C5)	Unknown16				332
36(1,D5)	Unknown17				364
37(1,E5)	Unknown18				331
38(1,F5)	Unknown19				342
39(1,G5)	Unknown20				316
40(1,H5)	Unknown21				329
41(1,A6)	Unknown22				318
42(1,B6)	Unknown23				356
43(1,C6)	Unknown24				333
44(1,D6)	Unknown25				342
45(1,E6)	Unknown26				313
46(1,F6)	Unknown27				348
47(1,G6)	Unknown28				418
48(1,H6)	Unknown29				313
49(1,A7)	Unknown30				325
50(1,B7)	Unknown31				328
51(1,C7)	Unknown32				325
52(1,D7)	Unknown33				378
53(1,E7)	Unknown34				354
54(1,F7)	Unknown35				333
55(1,G7)	Unknown36				389
56(1,H7)	Unknown37				336
57(1,A8)	Unknown38				327
58(1,B8)	Unknown39				346
59(1,C8)	Unknown40				317
60(1,D8)	Unknown41				317
61(1,E8)	Unknown42				355
62(1,F8)	Unknown43				329
63(1,G8)	Unknown44				374
64(1,H8)	Unknown45				378
65(1,A9)	Unknown46				315
66(1,B9)	Unknown47				321
67(1,C9)	Unknown48				322
68(1,D9)	Unknown49				330
69(1,E9)	Unknown50				355
70(1,F9)	Unknown51				323
71(1,G9)	Unknown52				312
72(1,H9)	Unknown53				343
73(1,A10)	Unknown54				311
74(1,B10)	Unknown55				327
75(1,C10)	Unknown56				337
76(1,D10)	Unknown57				308
77(1,E10)	Unknown58				342
78(1,F10)	Unknown59				364
79(1,G10)	Unknown60				333
80(1,H10)	Unknown61				372
81(1,A11)	Unknown62				352
82(1,B11)	Unknown63				345
83(1,C11)	Unknown64				342
84(1,D11)	Unknown65				308
85(1,E11)	Unknown66				307
86(1,F11)	Unknown67				324
87(1,G11)	Unknown68				308
88(1,H11)	Unknown69				340
89(1,A12)	Unknown70				317
90(1,B12)	Unknown71				333
91(1,C12)	Unknown72				344
92(1,D12)	Unknown73				370
93(1,E12)	Unknown74				404
94(1,F12)	Unknown75				349
95(1,G12)	Unknown76				310
96(1,H12)	Unknown1				331
DataType:	Avg Net MFI
Sample	Analyte 51	Analyte 64	Analyte 76
Standard1	1.75	3.5	7.75
Standard2	3.5	12.75	37.75
Standard3	17	84.75	196.25
Standard4	61.5	336	896.25
Standard5	349	1148.75	4365.5
Standard6	2828.75	3181	9299.25
Standard7	4393.25	4716.25	7892.5
Control1	106.5	349.5	1182
Control2	442	1150.5	5064.5
Unknown2	875.5	24.25	329.75
Unknown3	1743.5	55.75	668.75
Unknown4	2067.5	24.75	460.75
Unknown5	487	36.25	526.25
Unknown6	1455.5	35.25	319.75
Unknown7	3490.5	35.25	550.75
Unknown8	1208.5	57.25	604.75
Unknown9	2309.5	49.25	293.25
Unknown10	5010	53.25	516.25
Unknown11	2617.5	56.25	633.25
Unknown12	3593.5	47.25	894.25
Unknown13	3588.5	45.25	359.25
Unknown14	2804.5	39.25	1043.25
Unknown15	5384.5	101.25	1000.25
Unknown16	4798.5	60.75	638.75
Unknown17	1291	28.25	400.75
Unknown18	1736	17.25	360.25
Unknown19	2484.5	33.25	516.25
Unknown20	1200.5	35.75	790.25
Unknown21	1972.5	27.25	919.25
Unknown22	4195	73.75	598.75
Unknown23	663.5	48.25	627.25
Unknown24	1916.5	37.25	511.75
Unknown25	2120	72.75	933.25
Unknown26	1056.5	54.25	706.25
Unknown27	2193	34.75	966.25
Unknown28	2008.5	42.25	980.75
Unknown29	1714.5	48.25	544.25
Unknown30	2475.5	31.25	313.25
Unknown31	764.5	61.25	367.25
Unknown32	1101	20.25	899.25
Unknown33	1614	26.25	349.25
Unknown34	598.5	41.25	561.75
Unknown35	843.5	95.25	473.25
Unknown36	1463	90.25	794.75
Unknown37	958.5	59.25	505.25
Unknown38	1109.5	31.75	434.75
Unknown39	2588	23.25	437.75
Unknown40	1621.5	52.75	599.25
Unknown41	2955.5	68.25	371.25
Unknown42	1534.5	33.75	525.75
Unknown43	2264.5	37.75	326.25
Unknown44	596.5	51.25	550.25
Unknown45	911.5	33.25	713.25
Unknown46	2520.5	37.75	798.75
Unknown47	3685.5	49.75	639.75
Unknown48	3865	53.75	703.25
Unknown49	1105	30.75	596.75
Unknown50	1786	15.25	513.75
Unknown51	2536.5	29.75	322.75
Unknown52	1219.5	29.25	755.25
Unknown53	1468.5	26.25	698.75
Unknown54	4249.5	119.25	944.25
Unknown55	657	53.25	563.75
Unknown56	1644	44.25	579.25
Unknown57	2279	92.75	1016.25
Unknown58	1433.5	83.75	856.25
Unknown59	1818	34.75	854.75
Unknown60	3232	31.25	895.75
Unknown61	1492	41.25	604.25
Unknown62	1856	28.75	347.75
Unknown63	1602	121.25	637.25
Unknown64	1014	23.25	856.25
Unknown65	1705	37.25	477.25
Unknown66	572.5	36.25	437.75
Unknown67	889	91.25	510.25
Unknown68	1988.5	102.25	961.25
Unknown69	1054	54.25	457.25
Unknown70	1140.5	29.25	497.75
Unknown71	3274	27.25	769.75
Unknown72	1208.5	49.25	684.25
Unknown73	2302.5	49.25	352.25
Unknown74	2002.5	58.75	744.25
Unknown75	2567.5	39.25	407.25
Unknown76	427.5	29.25	395.75
Unknown1	971	33.25	592.25
DataType:	Avg Result
Sample	Analyte 51	Analyte 64	Analyte 76
Standard1	435675.621992659	99793.1318999647	149022.854164106
Standard2	87010.6113907731	20172.7099586749	30494.8177920338
Standard3	11847.0552629853	3910.62429965791	5823.02314198593
Standard4	3461.4259964871	853.992230401831	1200.82798110697
Standard5	700.651112830984	< 6.4	< 9.6
Standard6	< 26	< 6.4	< 9.6
Standard7	N/A	N/A	N/A
Control1	2072.3575045567	781.427727259067	743.301932701427
Control2	561.143782738082	< 6.4	< 9.6
Unknown2	300.458254907935	11325.7642719678	3452.4207858272
Unknown3	160.198227028771	5586.2961499857	1666.48377438075
Unknown4	136.936479716025	11127.8204491964	2458.72821394952
Unknown5	513.524258656845	8034.0543443533	2144.86325697265
Unknown6	188.897241181894	8226.65089837127	3561.44007146329
Unknown7	< 26	8226.65089837127	2046.04901641788
Unknown8	223.848393397156	5462.31393631089	1855.2370581285
Unknown9	< 26	6202.56398306188	3886.18733297572
Unknown10	< 26	5807.0279989002	2187.78256940251
Unknown11	< 26	5544.30019632146	1766.86391195981
Unknown12	< 26	6423.27247875887	1191.37476277555
Unknown13	< 26	6661.88581318306	3166.0256405337
Unknown14	< 26	7511.63733969198	956.902291992563
Unknown15	< 26	3345.2543253435	1021.77125291829
Unknown16	< 26	5194.75168658917	1750.64790130638
Unknown17	210.75200146232	9932.2198324575	2834.06482074207
Unknown18	160.829854221007	15275.6112400237	3157.13475444992
Unknown19	< 26	8644.43937711775	2187.78256940251
Unknown20	225.209861370293	8129.08808063048	1383.68348176485
Unknown21	143.095997755173	10243.6525263895	1149.57853676553
Unknown22	< 26	4404.51896191236	1874.83610765617
Unknown23	387.069175282991	6310.81504894399	1784.85164665499
Unknown24	146.932112450478	7851.17327263189	2207.62397341304
Unknown25	133.5898036484	4456.24909932941	1126.73680010419
Unknown26	253.077663085644	5716.5085294265	1570.32733209088
Unknown27	128.471020927372	8326.85024442892	1074.25278741773
Unknown28	140.72106877061	7058.76268971072	1051.70249431343
Unknown29	162.669740531867	6310.81504894399	2071.43427431222
Unknown30	< 26	9112.54742931925	3636.02226357482
Unknown31	340.067971065776	5158.79734744495	3096.2451140436
Unknown32	243.721305236855	13251.8064389138	1182.90457431173
Unknown33	171.890188796046	10577.8321005673	3257.71687935573
Unknown34	425.31302533125	7202.91083688638	2004.36688253249
Unknown35	310.852334995527	3530.06321355549	2392.30781352685
Unknown36	188.013126572591	3700.38618509807	1374.60097224816
Unknown37	276.604762022408	5305.90771387631	2236.88674577982
Unknown38	242.015914106988	8990.28849328476	2608.85585710346
Unknown39	< 26	11746.4401704616	2590.64005886653
Unknown40	171.164384545197	5853.46206359867	1873.18885214049
Unknown41	< 26	4705.75411523341	3062.47459132775
Unknown42	180.000346269795	8535.62030451213	2146.97185852646
Unknown43	112.673156281025	7763.13882105717	3489.82012128975
Unknown44	426.616188205747	5997.72647951894	2047.98138745978
Unknown45	289.601497257977	8644.43937711775	1553.36383966831
Unknown46	< 26	7763.13882105717	1366.59484489964
Unknown47	< 26	6149.93904980842	1747.72697848924
Unknown48	< 26	5761.38384248772	1577.68712527175
Unknown49	242.915640149292	9238.57553401847	1881.45094664849
Unknown50	156.714602594111	17072.0956896073	2198.76412232711
Unknown51	< 26	9502.69463558836	3528.02751102161
Unknown52	222.004297605905	9641.19609520814	1457.25710744056
Unknown53	187.3702686685	10577.8321005673	1588.83011865621
Unknown54	< 26	2889.23208245505	1109.04350922585
Unknown55	390.566968390209	5807.0279989002	1996.95467166754
Unknown56	169.024994189947	6788.6416936487	1941.15684258271
Unknown57	< 26	3613.20984798416	997.487433119344
Unknown58	191.541684090544	3948.34969260245	1257.80017102596
Unknown59	154.193942130322	8326.85024442892	1260.50298951112
Unknown60	< 26	9112.54742931925	1188.82760096793
Unknown61	184.674621731173	7202.91083688638	1856.85643306577
Unknown62	151.307466839303	9784.2899934493	3271.92268824673
Unknown63	173.064993201062	2845.81617189631	1755.04501126219
Unknown64	262.746051108704	11746.4401704616	1257.80017102596
Unknown65	163.496825137279	7851.17327263189	2371.77122950514
Unknown66	442.933773503367	8034.0543443533	2590.64005886653
Unknown67	296.288333071167	3665.01200417669	2214.31290915513
Unknown68	142.032673144828	3316.29794487913	1082.09515639299
Unknown69	253.625721458873	5716.5085294265	2477.96223919879
Unknown70	236.002607908975	9641.19609520814	2271.5707376002
Unknown71	< 26	10243.6525263895	1426.12088024976
Unknown72	223.848393397156	6202.56398306188	1625.60900608355
Unknown73	< 26	6202.56398306188	3229.66617680765
Unknown74	141.112636484532	5344.10218179576	1481.54301913966
Unknown75	< 26	7511.63733969198	2788.14185777177
Unknown76	578.523015137752	9641.19609520814	2870.40484367438
Unknown1	109340.467598141	3457775.7508471	758594.897412315
DataType:	Avg Range
Sample	Analyte 51	Analyte 64	Analyte 76
Standard1
Standard2
Standard3
Standard4
Standard5
Standard6
Standard7
Control1
Control2
Unknown2
Unknown3
Unknown4
Unknown5
Unknown6
Unknown7
Unknown8
Unknown9
Unknown10
Unknown11
Unknown12
Unknown13
Unknown14
Unknown15
Unknown16
Unknown17
Unknown18
Unknown19
Unknown20
Unknown21
Unknown22
Unknown23
Unknown24
Unknown25
Unknown26
Unknown27
Unknown28
Unknown29
Unknown30
Unknown31
Unknown32
Unknown33
Unknown34
Unknown35
Unknown36
Unknown37
Unknown38
Unknown39
Unknown40
Unknown41
Unknown42
Unknown43
Unknown44
Unknown45
Unknown46
Unknown47
Unknown48
Unknown49
Unknown50
Unknown51
Unknown52
Unknown53
Unknown54
Unknown55
Unknown56
Unknown57
Unknown58
Unknown59
Unknown60
Unknown61
Unknown62
Unknown63
Unknown64
Unknown65
Unknown66
Unknown67
Unknown68
Unknown69
Unknown70
Unknown71
Unknown72
Unknown73
Unknown74
Unknown75
Unknown76
Unknown1
DataType:	%CV Replicates
Sample	Analyte 51	Analyte 64	Analyte 76
Standard1	75.2802010428508	19.5207362489646	9.0666698099882
Standard2	59.7067883742292	5.2036881825833	1.87887323191919
Standard3	12.3386520335313	3.61076658966835	1.44938400403229
Standard4	8.57349230657131	29.7046796127857	21.177260558713
Standard5	10.5757950235033	0	0
Standard6	0	0	0
Standard7	NaN	NaN	NaN
Control1	0	6.80440548137049	2.93845560031026
Control2	0.438989290711273	0	0
Unknown2
Unknown3
Unknown4
Unknown5
Unknown6
Unknown7
Unknown8
Unknown9
Unknown10
Unknown11
Unknown12
Unknown13
Unknown14
Unknown15
Unknown16
Unknown17
Unknown18
Unknown19
Unknown20
Unknown21
Unknown22
Unknown23
Unknown24
Unknown25
Unknown26
Unknown27
Unknown28
Unknown29
Unknown30
Unknown31
Unknown32
Unknown33
Unknown34
Unknown35
Unknown36
Unknown37
Unknown38
Unknown39
Unknown40
Unknown41
Unknown42
Unknown43
Unknown44
Unknown45
Unknown46
Unknown47
Unknown48
Unknown49
Unknown50
Unknown51
Unknown52
Unknown53
Unknown54
Unknown55
Unknown56
Unknown57
Unknown58
Unknown59
Unknown60
Unknown61
Unknown62
Unknown63
Unknown64
Unknown65
Unknown66
Unknown67
Unknown68
Unknown69
Unknown70
Unknown71
Unknown72
Unknown73
Unknown74
Unknown75
Unknown76
Unknown1
DataType:	% Recovery
Location	Sample	Analyte 51	Analyte 64	Analyte 76
3(1,C1)	Standard1	50.94	113.57	92.98
4(1,D1)	Standard1	166.90	86.02	105.72
5(1,E1)	Standard2	154.68	104.57	103.00
6(1,F1)	Standard2	62.84	97.15	100.30
7(1,G1)	Standard3	80.50	95.27	98.05
8(1,H1)	Standard3	67.58	100.26	96.06
9(1,A2)	Standard4	101.61	84.33	85.08
10(1,B2)	Standard4	114.73	129.17	115.05
11(1,C2)	Standard5	101.29	N/A	N/A
12(1,D2)	Standard5	117.66	N/A	N/A
13(1,E2)	Standard6	N/A	N/A	N/A
14(1,F2)	Standard6	N/A	N/A	N/A
15(1,G2)	Standard7	N/A	N/A	N/A
16(1,H2)	Standard7	604.29	14647.12	12419.01
17(1,A3)	Control1	54.77	88.30	50.23
18(1,B3)	Control1	54.77	80.20	52.36
19(1,C3)	Control2	2.50	N/A	N/A
20(1,D3)	Control2	2.48	N/A	N/A
DataType:	Comments
Location	Sample	Analyte 51	Analyte 64	Analyte 76
1(1,A1)	Background0
2(1,B1)	Background0
3(1,C1)	Standard1		Extrapolated
4(1,D1)	Standard1	Extrapolated		Extrapolated
5(1,E1)	Standard2
6(1,F1)	Standard2
7(1,G1)	Standard3
8(1,H1)	Standard3
9(1,A2)	Standard4		Extrapolated	Extrapolated
10(1,B2)	Standard4
11(1,C2)	Standard5
12(1,D2)	Standard5
13(1,E2)	Standard6
14(1,F2)	Standard6
15(1,G2)	Standard7
16(1,H2)	Standard7
17(1,A3)	Control1	Control Failed.	Extrapolated	Control Failed. Extrapolated
18(1,B3)	Control1	Control Failed.	Extrapolated	Control Failed. Extrapolated
19(1,C3)	Control2	Control Failed.	Control Failed.	Control Failed.
20(1,D3)	Control2	Control Failed.	Control Failed.	Control Failed.
21(1,E3)	Unknown2
22(1,F3)	Unknown3
23(1,G3)	Unknown4	Extrapolated
24(1,H3)	Unknown5
25(1,A4)	Unknown6
26(1,B4)	Unknown7
27(1,C4)	Unknown8
28(1,D4)	Unknown9
29(1,E4)	Unknown10
30(1,F4)	Unknown11
31(1,G4)	Unknown12			Extrapolated
32(1,H4)	Unknown13
33(1,A5)	Unknown14			Extrapolated
34(1,B5)	Unknown15			Extrapolated
35(1,C5)	Unknown16
36(1,D5)	Unknown17
37(1,E5)	Unknown18
38(1,F5)	Unknown19
39(1,G5)	Unknown20
40(1,H5)	Unknown21	Extrapolated		Extrapolated
41(1,A6)	Unknown22
42(1,B6)	Unknown23
43(1,C6)	Unknown24	Extrapolated
44(1,D6)	Unknown25	Extrapolated		Extrapolated
45(1,E6)	Unknown26
46(1,F6)	Unknown27	Extrapolated		Extrapolated
47(1,G6)	Unknown28	Extrapolated		Extrapolated
48(1,H6)	Unknown29
49(1,A7)	Unknown30
50(1,B7)	Unknown31
51(1,C7)	Unknown32			Extrapolated
52(1,D7)	Unknown33
53(1,E7)	Unknown34
54(1,F7)	Unknown35
55(1,G7)	Unknown36
56(1,H7)	Unknown37
57(1,A8)	Unknown38
58(1,B8)	Unknown39
59(1,C8)	Unknown40
60(1,D8)	Unknown41
61(1,E8)	Unknown42
62(1,F8)	Unknown43	Extrapolated
63(1,G8)	Unknown44
64(1,H8)	Unknown45
65(1,A9)	Unknown46
66(1,B9)	Unknown47
67(1,C9)	Unknown48
68(1,D9)	Unknown49
69(1,E9)	Unknown50	Extrapolated
70(1,F9)	Unknown51
71(1,G9)	Unknown52
72(1,H9)	Unknown53
73(1,A10)	Unknown54			Extrapolated
74(1,B10)	Unknown55
75(1,C10)	Unknown56
76(1,D10)	Unknown57			Extrapolated
77(1,E10)	Unknown58
78(1,F10)	Unknown59	Extrapolated
79(1,G10)	Unknown60			Extrapolated
80(1,H10)	Unknown61
81(1,A11)	Unknown62	Extrapolated
82(1,B11)	Unknown63
83(1,C11)	Unknown64
84(1,D11)	Unknown65
85(1,E11)	Unknown66
86(1,F11)	Unknown67
87(1,G11)	Unknown68	Extrapolated		Extrapolated
88(1,H11)	Unknown69
89(1,A12)	Unknown70
90(1,B12)	Unknown71
91(1,C12)	Unknown72
92(1,D12)	Unknown73
93(1,E12)	Unknown74	Extrapolated
94(1,F12)	Unknown75
95(1,G12)	Unknown76
96(1,H12)	Unknown1
DataType:	Units
Analyte:	Analyte 51	Analyte 64	Analyte 76
BeadID:	51	64	76
Units:	pg/ml	pg/ml	pg/ml
DataType:	Standard Expected Concentration
Reagent	Analyte 51	Analyte 64	Analyte 76
Standard1	400000	100000	150000
Standard2	80000	20000	30000
Standard3	16000	4000	6000
Standard4	3200	800	1200
Standard5	640	160	240
Standard6	128	32	48
Standard7	26	6.4	9.6
DataType:	Control Expected Concentration
Reagent	Analyte 51	Analyte 64	Analyte 76
Control1	3783.5	927.5	1449
Control2	22530.5	4878.5	7036
DataType:	Control Range - Low
Reagent	Analyte 51	Analyte 64	Analyte 76
Control1	2459	603	942
Control2	14645	3171	4573
DataType:	Control Range - High
Reagent	Analyte 51	Analyte 64	Analyte 76
Control1	5108	1252	1956
Control2	30416	6586	9499
DataType:	Per Bead Count
Analyte:	Analyte 51	Analyte 64	Analyte 76
BeadID:	51	64	76
Per Bead:	100	100	100
DataType:	Dilution Factor
Location	Sample	Dilution Factor
1(1,A1)	Background0
2(1,B1)	Background0
3(1,C1)	Standard1
4(1,D1)	Standard1
5(1,E1)	Standard2
6(1,F1)	Standard2
7(1,G1)	Standard3
8(1,H1)	Standard3
9(1,A2)	Standard4
10(1,B2)	Standard4
11(1,C2)	Standard5
12(1,D2)	Standard5
13(1,E2)	Standard6
14(1,F2)	Standard6
15(1,G2)	Standard7
16(1,H2)	Standard7
17(1,A3)	Control1	1
18(1,B3)	Control1	1
19(1,C3)	Control2	1
20(1,D3)	Control2	1
21(1,E3)	Unknown2	1
22(1,F3)	Unknown3	1
23(1,G3)	Unknown4	1
24(1,H3)	Unknown5	1
25(1,A4)	Unknown6	1
26(1,B4)	Unknown7	1
27(1,C4)	Unknown8	1
28(1,D4)	Unknown9	1
29(1,E4)	Unknown10	1
30(1,F4)	Unknown11	1
31(1,G4)	Unknown12	1
32(1,H4)	Unknown13	1
33(1,A5)	Unknown14	1
34(1,B5)	Unknown15	1
35(1,C5)	Unknown16	1
36(1,D5)	Unknown17	1
37(1,E5)	Unknown18	1
38(1,F5)	Unknown19	1
39(1,G5)	Unknown20	1
40(1,H5)	Unknown21	1
41(1,A6)	Unknown22	1
42(1,B6)	Unknown23	1
43(1,C6)	Unknown24	1
44(1,D6)	Unknown25	1
45(1,E6)	Unknown26	1
46(1,F6)	Unknown27	1
47(1,G6)	Unknown28	1
48(1,H6)	Unknown29	1
49(1,A7)	Unknown30	1
50(1,B7)	Unknown31	1
51(1,C7)	Unknown32	1
52(1,D7)	Unknown33	1
53(1,E7)	Unknown34	1
54(1,F7)	Unknown35	1
55(1,G7)	Unknown36	1
56(1,H7)	Unknown37	1
57(1,A8)	Unknown38	1
58(1,B8)	Unknown39	1
59(1,C8)	Unknown40	1
60(1,D8)	Unknown41	1
61(1,E8)	Unknown42	1
62(1,F8)	Unknown43	1
63(1,G8)	Unknown44	1
64(1,H8)	Unknown45	1
65(1,A9)	Unknown46	1
66(1,B9)	Unknown47	1
67(1,C9)	Unknown48	1
68(1,D9)	Unknown49	1
69(1,E9)	Unknown50	1
70(1,F9)	Unknown51	1
71(1,G9)	Unknown52	1
72(1,H9)	Unknown53	1
73(1,A10)	Unknown54	1
74(1,B10)	Unknown55	1
75(1,C10)	Unknown56	1
76(1,D10)	Unknown57	1
77(1,E10)	Unknown58	1
78(1,F10)	Unknown59	1
79(1,G10)	Unknown60	1
80(1,H10)	Unknown61	1
81(1,A11)	Unknown62	1
82(1,B11)	Unknown63	1
83(1,C11)	Unknown64	1
84(1,D11)	Unknown65	1
85(1,E11)	Unknown66	1
86(1,F11)	Unknown67	1
87(1,G11)	Unknown68	1
88(1,H11)	Unknown69	1
89(1,A12)	Unknown70	1
90(1,B12)	Unknown71	1
91(1,C12)	Unknown72	1
92(1,D12)	Unknown73	1
93(1,E12)	Unknown74	1
94(1,F12)	Unknown75	1
95(1,G12)	Unknown76	1
96(1,H12)	Unknown1	400
DataType:	Analysis Types
Analyte:	Analyte 51	Analyte 64	Analyte 76
AnalysisType	Logistic 5P Weighted	Logistic 5P Weighted	Logistic 5P Weighted
DataType:	Analysis Coefficients
Analyte:	Analyte 51	Analyte 64	Analyte 76
Coefficient A	1.31301667348382	2.07657144705397	-0.0917774871989029
Coefficient B	2265.61547061615	470.481824891856	1337.58189686166
Coefficient C	126.136867618393	1045.92212548104	845.76312401167
Coefficient D	36.3729420281202	1.92814109753151	3.83151791927732
Coefficient F	0.0301469902387086	0.662670576664274	0.259564518509803
DataType:	R^2
Analyte:	Analyte 51	Analyte 64	Analyte 76
Value	0.89356716546556	0.68886212669452	0.677540314097574
DataType:	Audit Logs
UserId	Date	Message
DataType:	Warnings/Errors
Location	Status	Message
1,G4	Warning	The acquisition had at least one region that did not reach the maximum count. (0x4FF010AB)
-- CRC --
CRC32: 195B6F50
