# Supplementary material for: Decreased Serum Level of miR-146a as Sign of Chronic Inflammation in Type 2 Diabetic Patients
Source: PLoS One. 2014 Dec 12;9(12):e115209. doi: 10.1371/journal.pone.0115209 (PMC4264887; doi:10.1371/journal.pone.0115209)
Supplement: S1 Data — Raw data points of the tested serum levels of microRNAs, cytokines, chemokines and growth factors of T2D patients and Non-diabetic controls. The levels of TNFα, IL-1β, IL-6, NGF, HGF, PAI, Resistin, CCL2 (MCP-1), Adiponectin, Leptin, IL-8, and MIP1β (CCL4) were measured by flow cytometry (BD LSR II Biosciences, California, and EE.UU.) using a commercially available multi-analyte cytometric bead array system (Milliplex Map, U.S.A.). MicroRNA quantitative real-time PCR (qPCR) was performed using pre-designed TaqMan microRNA, with an ABI 7900 HT real-time PCR machine. SDS software (ABI) was used to collect the data. (ZIP) [file pone.0115209.s005.zip › HADK2MAG-61K-03.csv]

Program	xPONENT		LX100/LX200
Build	3.1.971.0
Date	12/6/2012	9:58 AM
SN	LX10002007002
Batch	HADK2MAG-61K-03
Version	1
Operator	Harm
ComputerName	D5Y3L1P1
Country Code	409
ProtocolName	None
ProtocolVersion	1
ProtocolDescription
ProtocolDevelopingCompany
SampleVolume	50 uL
DDGate	8000 to 15000
SampleTimeout	60 sec
BatchStartTime	12/6/2012 10:53:13 AM
BatchStopTime	12/6/2012 12:09:45 PM
BatchDescription	<None>
ProtocolPlate	Name	Current 96-well plate	Type	96	Plates	1
ProtocolMicrosphere	Map	100 regions	Type	MagPlex	Count	9
ProtocolAnalysis	Type	Quan	Mode	FitOfAllStandards
NormBead	None
ProtocolHeater	Off
Most Recent Calibration and Control Results:
Last MagCAL1 Calibration	Passed 12/6/2012 10:31:29 AM
Last CAL2 Calibration	Passed 12/6/2012 10:32:32 AM
Last MagCON1 Verification	Passed 12/6/2012 10:33:47 AM
Last CON2 Verification	Passed 12/6/2012 10:34:24 AM
CALInfo:
Classification Calibrator Magnetic
Lot	ExpirationDate	CalibrationTime	DDTemp	CL1Temp	CL2Temp	DDVolts	CL1Volts	CL2Volts	DDRVal	CL1RVal	CL2RVal	Result	MachineSerialNo
B28860	6/8/2014	12/6/2012 10:31:36 AM	20.05	20.49	20.05	59.47	91.48	91.16	515	1328	1313	Pass	LX10002007002
Reporter Calibrator
Lot	ExpirationDate	CalibrationTime	RP1(1)Volts	RP1(1)Val	RP1(2)Volts	RP1(2)Val	Result	MachineSerialNo
B28366	5/3/2014	12/6/2012 10:32:39 AM	607.81	3667.54	744.32	16715.78	Pass	LX10002007002
AssayLotInfo:
KitName	LotNumber	ExpirationDate	Manufacturer
Standard	8612-2k	6/1/2014	Millipore
Reagent	LotName	LotNumber	ExpirationDate	Manufacturer
Standard1	ST1	8612-2k	6/1/2014	Millipore
Standard2	ST2	8612-2k	6/1/2014	Millipore
Standard3	ST3	8612-2k	6/1/2014	Millipore
Standard4	ST4	8612-2k	6/1/2014	Millipore
Standard5	ST5	8612-2k	6/1/2014	Millipore
Standard6	ST6	8612-2k	6/1/2014	Millipore
Standard7	ST7	8612-2k	6/1/2014	Millipore
Control1	CTR01	HADK2-102	6/1/2014	Millipore
Control2	CTR02	HADK2-202	6/1/2014	Millipore
Samples	54	Min Events	50	Per Bead
Results
DataType:	Median
Location	Sample	Analyte 20	Analyte 34	Analyte 36	Analyte 39	Analyte 44	Analyte 45	Analyte 52	Analyte 55	Analyte 72	Total Events
1(1,A1)	Background0	13	13	NaN	20	15	15	16	21	25	3336
2(1,B1)	Background0	11	10	NaN	17	12	12	12	18	20	2375
3(1,C1)	Standard1	11.5	13	NaN	22	21.5	13	15	22	25	2636
4(1,D1)	Standard1	11	12	NaN	24	22.5	14	13	24	26	2777
5(1,E1)	Standard2	14	22	NaN	56	71	18	23	48	49	3381
6(1,F1)	Standard2	14	21	NaN	52	73	17	23	45.5	53	3175
7(1,G1)	Standard3	27	57	NaN	219	269.5	34.5	114	132	148.5	3598
8(1,H1)	Standard3	30	75	NaN	227	319.5	40	138	166	181	3551
9(1,A2)	Standard4	138	586.5	NaN	1269	2348.5	185.5	1020	895.5	1083	2798
10(1,B2)	Standard4	107	328	NaN	1127	1719.5	138	832.5	685	838.5	2836
11(1,C2)	Standard5	365	1543	NaN	3563.5	6226	510.5	3585	2350	3169	2536
12(1,D2)	Standard5	455.5	1917.5	NaN	4115	7459	671	3586	2825	4084.5	1774
13(1,E2)	Standard6	1723	8012	NaN	5627	17741	2065.5	8187	6264	11106.5	2680
14(1,F2)	Standard6	1583	7623	NaN	5070	18759.5	1919	5539	5943	10103	2368
15(1,G2)	Standard7	6705	20038.5	NaN	6028	23398	4886	7451	8467.5	12828	2300
16(1,H2)	Standard7	9301	22957	NaN	9228	24461	7949	10961.5	10930.5	17570	961
17(1,A3)	Control1	220	600	NaN	1501.5	2628.5	185.5	1354	1092	1374	1953
18(1,B3)	Control1	195	430.5	NaN	1402	2222.5	167	1251	946	1174	3016
19(1,C3)	Control2	855	2489	NaN	3484	8380	739	4822	3794	5019	2526
20(1,D3)	Control2	955	2987.5	NaN	4048.5	9097	859	5078	4307	5403.5	2022
21(1,E3)	Unknown1	30	18	NaN	2680	258	473.5	2127.5	98	25	1658
22(1,F3)	Unknown2	21	20	NaN	3189	515	322	285.5	90	22	2587
23(1,G3)	Unknown3	24	29	NaN	3093	268.5	172	1891	127	43	2545
24(1,H3)	Unknown4	26	20	NaN	2412.5	542.5	171	1200	75.5	38	2806
25(1,A4)	Unknown5	28	19.5	NaN	2163	509.5	382	1075	58	24	3835
26(1,B4)	Unknown6	15	16	NaN	4500	1670	224	1873	78	24	3073
27(1,C4)	Unknown7	20	40	NaN	1496	2400	209	1275.5	61	19	2138
28(1,D4)	Unknown8	20	17	NaN	440	221	482	1774	82	23	1741
29(1,E4)	Unknown9	26	9	NaN	4039	248	306	1545	80.5	22.5	2394
30(1,F4)	Unknown10	21	20	NaN	3106	385	376.5	998	46	24	1529
31(1,G4)	Unknown11	22	22	NaN	2044	145	196	1367	48	22	3326
32(1,H4)	Unknown12	16	18	NaN	2297.5	230	263	1930	61.5	20	1579
33(1,A5)	Unknown13	31	35	NaN	1627.5	219	539	3063	96	26	3107
34(1,B5)	Unknown14	19	19	NaN	2924.5	160	339	3176	63	25	2951
35(1,C5)	Unknown15	16	14	NaN	1245.5	187	359	3509	52	23	2279
36(1,D5)	Unknown16	18	29	NaN	560	245.5	215.5	2679	64	19	2511
37(1,E5)	Unknown17	21	19	NaN	2989.5	585	85	1421.5	62	23	3037
38(1,F5)	Unknown18	19	24	NaN	1882.5	161	196	2412	74.5	19	1831
39(1,G5)	Unknown19	15	18	NaN	3227	206	62	1530	64.5	18	2625
40(1,H5)	Unknown20	30	26	NaN	4260	474.5	667.5	2298	114	23.5	3224
41(1,A6)	Unknown21	16	69	NaN	759	200	383	1831	86	19	3283
42(1,B6)	Unknown22	19	21	NaN	2684	202	301	2027	30	17	2891
43(1,C6)	Unknown23	19.5	19	NaN	3828	317.5	447	3014.5	51	19	2551
44(1,D6)	Unknown24	19	26	NaN	2839	365	502	897.5	72	22	2252
45(1,E6)	Unknown25	28	22	NaN	2016.5	3472	369	2354	80	29	2254
46(1,F6)	Unknown26	25	22	NaN	763	1001	571	1678	108	22	2200
47(1,G6)	Unknown27	25	24	NaN	3039	407	362	1327	72	28	2837
48(1,H6)	Unknown28	17	22	NaN	3286	423	95	1636	94	21	3760
49(1,A7)	Unknown29	19	18.5	NaN	2976.5	399	101	1311	68	24	3180
50(1,B7)	Unknown30	24	27	NaN	1616.5	386	456	3623	144.5	47	2720
51(1,C7)	Unknown31	28	23	NaN	1280.5	481	668	2253	93	25	2594
52(1,D7)	Unknown32	22	21	NaN	1725	213	237	2931	67	22	1919
53(1,E7)	Unknown33	23	14	NaN	788.5	170	284	2806	70	26	2095
54(1,F7)	Unknown34	18	21	NaN	2594	274	367	3516	27	24	2741
55(1,G7)	Unknown35	19	33	NaN	1570	1739	710	1754	141	19	2601
56(1,H7)	Unknown36	13	27	NaN	2119	551	202	1580	131	17	3073
57(1,A8)	Unknown37	17	16	NaN	904	620.5	452	1767	113	20	2799
58(1,B8)	Unknown38	15	25	NaN	2217	277	263	2925	88	21	2945
59(1,C8)	Unknown39	18	19	NaN	2315	369.5	466	792	84	20	2932
60(1,D8)	Unknown40	23	22	NaN	2590	253	356	968	84	23	2724
61(1,E8)	Unknown41	25	16	NaN	4181.5	1756.5	529	2556	89	24	1538
62(1,F8)	Unknown42	17	14	NaN	1734	479	171.5	1176	48	19	2689
63(1,G8)	Unknown43	17	20	NaN	456.5	164.5	220	2260	61	22	1016
64(1,H8)	Unknown44	20	21.5	NaN	2844	251.5	122	1896	95.5	25	325
DataType:	Net MFI
Location	Sample	Analyte 20	Analyte 34	Analyte 36	Analyte 39	Analyte 44	Analyte 45	Analyte 52	Analyte 55	Analyte 72	Total Events
1(1,A1)	Background0	1	1.5	NaN	1.5	1.5	1.5	2	1.5	2.5	3336
2(1,B1)	Background0	-1	-1.5	NaN	-1.5	-1.5	-1.5	-2	-1.5	-2.5	2375
3(1,C1)	Standard1	-0.5	1.5	NaN	3.5	8	-0.5	1	2.5	2.5	2636
4(1,D1)	Standard1	-1	0.5	NaN	5.5	9	0.5	-1	4.5	3.5	2777
5(1,E1)	Standard2	2	10.5	NaN	37.5	57.5	4.5	9	28.5	26.5	3381
6(1,F1)	Standard2	2	9.5	NaN	33.5	59.5	3.5	9	26	30.5	3175
7(1,G1)	Standard3	15	45.5	NaN	200.5	256	21	100	112.5	126	3598
8(1,H1)	Standard3	18	63.5	NaN	208.5	306	26.5	124	146.5	158.5	3551
9(1,A2)	Standard4	126	575	NaN	1250.5	2335	172	1006	876	1060.5	2798
10(1,B2)	Standard4	95	316.5	NaN	1108.5	1706	124.5	818.5	665.5	816	2836
11(1,C2)	Standard5	353	1531.5	NaN	3545	6212.5	497	3571	2330.5	3146.5	2536
12(1,D2)	Standard5	443.5	1906	NaN	4096.5	7445.5	657.5	3572	2805.5	4062	1774
13(1,E2)	Standard6	1711	8000.5	NaN	5608.5	17727.5	2052	8173	6244.5	11084	2680
14(1,F2)	Standard6	1571	7611.5	NaN	5051.5	18746	1905.5	5525	5923.5	10080.5	2368
15(1,G2)	Standard7	6693	20027	NaN	6009.5	23384.5	4872.5	7437	8448	12805.5	2300
16(1,H2)	Standard7	9289	22945.5	NaN	9209.5	24447.5	7935.5	10947.5	10911	17547.5	961
17(1,A3)	Control1	208	588.5	NaN	1483	2615	172	1340	1072.5	1351.5	1953
18(1,B3)	Control1	183	419	NaN	1383.5	2209	153.5	1237	926.5	1151.5	3016
19(1,C3)	Control2	843	2477.5	NaN	3465.5	8366.5	725.5	4808	3774.5	4996.5	2526
20(1,D3)	Control2	943	2976	NaN	4030	9083.5	845.5	5064	4287.5	5381	2022
21(1,E3)	Unknown1	18	6.5	NaN	2661.5	244.5	460	2113.5	78.5	2.5	1658
22(1,F3)	Unknown2	9	8.5	NaN	3170.5	501.5	308.5	271.5	70.5	-0.5	2587
23(1,G3)	Unknown3	12	17.5	NaN	3074.5	255	158.5	1877	107.5	20.5	2545
24(1,H3)	Unknown4	14	8.5	NaN	2394	529	157.5	1186	56	15.5	2806
25(1,A4)	Unknown5	16	8	NaN	2144.5	496	368.5	1061	38.5	1.5	3835
26(1,B4)	Unknown6	3	4.5	NaN	4481.5	1656.5	210.5	1859	58.5	1.5	3073
27(1,C4)	Unknown7	8	28.5	NaN	1477.5	2386.5	195.5	1261.5	41.5	-3.5	2138
28(1,D4)	Unknown8	8	5.5	NaN	421.5	207.5	468.5	1760	62.5	0.5	1741
29(1,E4)	Unknown9	14	-2.5	NaN	4020.5	234.5	292.5	1531	61	0	2394
30(1,F4)	Unknown10	9	8.5	NaN	3087.5	371.5	363	984	26.5	1.5	1529
31(1,G4)	Unknown11	10	10.5	NaN	2025.5	131.5	182.5	1353	28.5	-0.5	3326
32(1,H4)	Unknown12	4	6.5	NaN	2279	216.5	249.5	1916	42	-2.5	1579
33(1,A5)	Unknown13	19	23.5	NaN	1609	205.5	525.5	3049	76.5	3.5	3107
34(1,B5)	Unknown14	7	7.5	NaN	2906	146.5	325.5	3162	43.5	2.5	2951
35(1,C5)	Unknown15	4	2.5	NaN	1227	173.5	345.5	3495	32.5	0.5	2279
36(1,D5)	Unknown16	6	17.5	NaN	541.5	232	202	2665	44.5	-3.5	2511
37(1,E5)	Unknown17	9	7.5	NaN	2971	571.5	71.5	1407.5	42.5	0.5	3037
38(1,F5)	Unknown18	7	12.5	NaN	1864	147.5	182.5	2398	55	-3.5	1831
39(1,G5)	Unknown19	3	6.5	NaN	3208.5	192.5	48.5	1516	45	-4.5	2625
40(1,H5)	Unknown20	18	14.5	NaN	4241.5	461	654	2284	94.5	1	3224
41(1,A6)	Unknown21	4	57.5	NaN	740.5	186.5	369.5	1817	66.5	-3.5	3283
42(1,B6)	Unknown22	7	9.5	NaN	2665.5	188.5	287.5	2013	10.5	-5.5	2891
43(1,C6)	Unknown23	7.5	7.5	NaN	3809.5	304	433.5	3000.5	31.5	-3.5	2551
44(1,D6)	Unknown24	7	14.5	NaN	2820.5	351.5	488.5	883.5	52.5	-0.5	2252
45(1,E6)	Unknown25	16	10.5	NaN	1998	3458.5	355.5	2340	60.5	6.5	2254
46(1,F6)	Unknown26	13	10.5	NaN	744.5	987.5	557.5	1664	88.5	-0.5	2200
47(1,G6)	Unknown27	13	12.5	NaN	3020.5	393.5	348.5	1313	52.5	5.5	2837
48(1,H6)	Unknown28	5	10.5	NaN	3267.5	409.5	81.5	1622	74.5	-1.5	3760
49(1,A7)	Unknown29	7	7	NaN	2958	385.5	87.5	1297	48.5	1.5	3180
50(1,B7)	Unknown30	12	15.5	NaN	1598	372.5	442.5	3609	125	24.5	2720
51(1,C7)	Unknown31	16	11.5	NaN	1262	467.5	654.5	2239	73.5	2.5	2594
52(1,D7)	Unknown32	10	9.5	NaN	1706.5	199.5	223.5	2917	47.5	-0.5	1919
53(1,E7)	Unknown33	11	2.5	NaN	770	156.5	270.5	2792	50.5	3.5	2095
54(1,F7)	Unknown34	6	9.5	NaN	2575.5	260.5	353.5	3502	7.5	1.5	2741
55(1,G7)	Unknown35	7	21.5	NaN	1551.5	1725.5	696.5	1740	121.5	-3.5	2601
56(1,H7)	Unknown36	1	15.5	NaN	2100.5	537.5	188.5	1566	111.5	-5.5	3073
57(1,A8)	Unknown37	5	4.5	NaN	885.5	607	438.5	1753	93.5	-2.5	2799
58(1,B8)	Unknown38	3	13.5	NaN	2198.5	263.5	249.5	2911	68.5	-1.5	2945
59(1,C8)	Unknown39	6	7.5	NaN	2296.5	356	452.5	778	64.5	-2.5	2932
60(1,D8)	Unknown40	11	10.5	NaN	2571.5	239.5	342.5	954	64.5	0.5	2724
61(1,E8)	Unknown41	13	4.5	NaN	4163	1743	515.5	2542	69.5	1.5	1538
62(1,F8)	Unknown42	5	2.5	NaN	1715.5	465.5	158	1162	28.5	-3.5	2689
63(1,G8)	Unknown43	5	8.5	NaN	438	151	206.5	2246	41.5	-0.5	1016
64(1,H8)	Unknown44	8	10	NaN	2825.5	238	108.5	1882	76	2.5	325
DataType:	Count
Location	Sample	Analyte 20	Analyte 34	Analyte 36	Analyte 39	Analyte 44	Analyte 45	Analyte 52	Analyte 55	Analyte 72	Total Events
1(1,A1)	Background0	474	415	0	425	450	368	326	431	447	3336
2(1,B1)	Background0	326	280	0	304	278	292	240	332	323	2375
3(1,C1)	Standard1	362	336	0	346	328	290	299	337	338	2636
4(1,D1)	Standard1	392	329	0	345	332	332	309	373	365	2777
5(1,E1)	Standard2	487	426	0	483	416	396	375	388	410	3381
6(1,F1)	Standard2	415	401	0	403	410	371	379	386	410	3175
7(1,G1)	Standard3	491	440	0	438	472	416	407	474	460	3598
8(1,H1)	Standard3	492	402	0	456	446	447	373	481	454	3551
9(1,A2)	Standard4	407	310	0	389	348	330	305	364	345	2798
10(1,B2)	Standard4	380	320	0	385	372	322	298	359	400	2836
11(1,C2)	Standard5	338	308	0	344	291	280	291	343	341	2536
12(1,D2)	Standard5	218	208	0	236	209	196	193	242	272	1774
13(1,E2)	Standard6	345	343	0	353	327	306	301	337	368	2680
14(1,F2)	Standard6	309	299	0	310	302	268	244	309	327	2368
15(1,G2)	Standard7	341	266	0	308	291	268	245	300	281	2300
16(1,H2)	Standard7	129	125	0	141	113	96	120	110	127	961
17(1,A3)	Control1	258	253	0	246	250	190	215	275	266	1953
18(1,B3)	Control1	447	334	0	409	390	333	329	383	391	3016
19(1,C3)	Control2	328	307	0	341	319	321	266	297	347	2526
20(1,D3)	Control2	269	262	0	276	271	223	236	245	240	2022
21(1,E3)	Unknown1	201	198	0	209	219	188	178	233	232	1658
22(1,F3)	Unknown2	343	304	0	361	297	290	312	342	338	2587
23(1,G3)	Unknown3	326	315	0	334	320	268	273	339	370	2545
24(1,H3)	Unknown4	360	360	0	350	318	325	300	368	425	2806
25(1,A4)	Unknown5	504	496	0	521	492	434	404	484	500	3835
26(1,B4)	Unknown6	409	353	0	396	406	363	337	406	403	3073
27(1,C4)	Unknown7	267	276	0	274	243	281	230	295	272	2138
28(1,D4)	Unknown8	228	235	0	219	233	203	197	199	227	1741
29(1,E4)	Unknown9	304	285	0	311	304	272	256	328	334	2394
30(1,F4)	Unknown10	224	186	0	191	181	186	141	215	205	1529
31(1,G4)	Unknown11	441	405	0	402	428	389	353	439	469	3326
32(1,H4)	Unknown12	231	206	0	182	195	201	182	182	200	1579
33(1,A5)	Unknown13	414	373	0	404	377	349	351	433	406	3107
34(1,B5)	Unknown14	361	367	0	408	413	328	331	371	372	2951
35(1,C5)	Unknown15	317	273	0	310	293	258	232	262	334	2279
36(1,D5)	Unknown16	323	339	0	328	328	268	254	331	340	2511
37(1,E5)	Unknown17	373	379	0	408	343	373	368	373	420	3037
38(1,F5)	Unknown18	253	209	0	226	212	227	198	242	264	1831
39(1,G5)	Unknown19	322	316	0	323	342	329	285	368	340	2625
40(1,H5)	Unknown20	416	385	0	413	382	378	363	449	438	3224
41(1,A6)	Unknown21	413	409	0	443	415	341	381	436	445	3283
42(1,B6)	Unknown22	415	359	0	378	359	333	305	357	385	2891
43(1,C6)	Unknown23	356	300	0	368	318	289	268	335	317	2551
44(1,D6)	Unknown24	309	259	0	311	278	247	268	278	302	2252
45(1,E6)	Unknown25	311	280	0	304	283	240	258	303	275	2254
46(1,F6)	Unknown26	303	262	0	277	283	225	253	296	301	2200
47(1,G6)	Unknown27	383	344	0	372	353	332	305	363	385	2837
48(1,H6)	Unknown28	478	433	0	525	480	400	423	480	541	3760
49(1,A7)	Unknown29	414	398	0	402	404	357	355	430	420	3180
50(1,B7)	Unknown30	369	326	0	326	346	335	297	360	361	2720
51(1,C7)	Unknown31	357	321	0	374	345	290	273	327	307	2594
52(1,D7)	Unknown32	246	271	0	221	254	200	215	236	276	1919
53(1,E7)	Unknown33	263	310	0	280	250	229	208	273	282	2095
54(1,F7)	Unknown34	388	372	0	343	328	279	273	353	405	2741
55(1,G7)	Unknown35	334	367	0	346	315	314	270	324	331	2601
56(1,H7)	Unknown36	417	351	0	424	405	345	319	403	409	3073
57(1,A8)	Unknown37	389	324	0	374	350	328	320	376	338	2799
58(1,B8)	Unknown38	379	369	0	367	379	351	337	411	352	2945
59(1,C8)	Unknown39	379	338	0	417	362	350	334	348	404	2932
60(1,D8)	Unknown40	352	306	0	352	364	299	297	356	398	2724
61(1,E8)	Unknown41	207	203	0	168	202	187	169	201	201	1538
62(1,F8)	Unknown42	391	319	0	337	351	308	304	296	383	2689
63(1,G8)	Unknown43	133	120	0	116	120	110	121	140	156	1016
64(1,H8)	Unknown44	45	40	0	47	48	40	30	34	41	325
DataType:	Result
Location	Sample	Analyte 20	Analyte 34	Analyte 36	Analyte 39	Analyte 44	Analyte 45	Analyte 52	Analyte 55	Analyte 72	Total Events
1(1,A1)	Background0	NaN	NaN	NaN	NaN	NaN	NaN	NaN	NaN	NaN	3336
2(1,B1)	Background0	NaN	NaN	NaN	NaN	NaN	NaN	NaN	NaN	NaN	2375
3(1,C1)	Standard1	0.749132014243372	1.37928833931183	NaN	34.5275470545811	0.610453112721889	3.54578298924659	2.1914792702863	0.583176381907269	< 0.64	2636
4(1,D1)	Standard1	0.199650500951416	0.911648291009516	NaN	46.1850117873572	0.669948622785343	15.1315025516232	< 1.3	0.815978880716309	4.55784070000127	2777
5(1,E1)	Standard2	3.15450420338272	5.30118132571338	NaN	207.495422304933	3.35332009224032	55.0447540637144	6.42229531520006	3.54676346569674	56.7501698566271	3381
6(1,F1)	Standard2	3.15450420338272	4.87965490168336	NaN	188.625861113905	3.4595843915303	45.4315097963712	6.42229531520006	3.26482484307578	63.3074792174892	3175
7(1,G1)	Standard3	14.7747507235295	19.2510013207368	NaN	900.335031583708	13.3797392674679	205.732629220765	29.7763903804093	12.98687954239	180.029903069817	3598
8(1,H1)	Standard3	17.4242093530356	26.1149831110209	NaN	932.735124431891	15.8226530045439	255.0010219251	34.5507018309095	16.8323763024113	212.081780797208	3551
9(1,A2)	Standard4	115.486539924085	205.276402029519	NaN	5329.14807223319	113.947680638699	1617.13899068503	179.735899196684	107.664879935597	810.363660534359	2798
10(1,B2)	Standard4	86.7236853026044	116.582988684414	NaN	4674.2769005095	82.8902454012949	1156.12465673307	148.81944976574	79.6342927575649	674.233341382634	2836
11(1,C2)	Standard5	337.934655844266	529.578558692858	NaN	22640.3883447223	336.923753074196	5185.2968955938	828.667720326933	352.932732905355	1736.34240817156	2536
12(1,D2)	Standard5	431.278821613916	658.022502554579	NaN	30984.6149402287	424.00899838134	7193.95887765117	829.06017235802	457.87763541546	2076.28410359927	1774
13(1,E2)	Standard6	1912.18737102462	3121.09766425836	NaN	96995.6353207326	2023.78358087072	30938.9611093849	16162.7924772147	2036.81364616055	4191.90842475995	2680
14(1,F2)	Standard6	1736.09791746751	2935.68617440024	NaN	58358.7286105852	2405.45076847351	27917.1855006044	2120.76721674544	1781.76235792877	3922.46922483593	2368
15(1,G2)	Standard7	9403.57330718734	13042.3751261918	NaN	167346.853204539	7341.63207989039	115879.097426722	7255.33341558814	5852.59089808591	4643.35373855128	2300
16(1,H2)	Standard7	13994.6946260807	18058.2310212457	NaN	> 600000	11831.5115273262	280527.883875938	> 20000	182027.606448585	> 20000	961
17(1,A3)	Control1	193.64127638293	209.869121859554	NaN	6460.27636200645	128.110107198235	1617.13899068503	237.803726121448	135.312486531305	960.55786379654	1953
18(1,B3)	Control1	169.518058603674	151.967943301783	NaN	5966.62151235283	107.646495939911	1435.63650032066	219.418893644394	114.630006499176	858.531414672075	3016
19(1,C3)	Control2	867.044219969647	857.267240056349	NaN	21664.3595594133	496.055210753872	8091.58709153656	1485.34448855209	726.134897160172	2400.13097674463	2526
20(1,D3)	Control2	981.246541938696	1034.92733465956	NaN	29801.4026462537	556.99715794337	9742.00196353109	1681.95587851072	906.82346863305	2527.96471248892	2022
21(1,E3)	Unknown1	17.4242093530356	3.5987486667453	NaN	13853.5188014327	12.815023558451	4744.59763410657	393.973038499075	9.16175432627306	< 0.64	1658
22(1,F3)	Unknown2	9.46240488387133	4.45560499412985	NaN	18409.766773429	25.2470650578867	3030.65660764621	60.7987793902479	8.26372377481334	< 0.64	2587
23(1,G3)	Unknown3	12.1223243607144	8.19677262685517	NaN	17459.0251202595	13.3306799586249	1484.44717673349	342.350556153542	12.4232556329715	46.2415147377944	2545
24(1,H3)	Unknown4	13.8911108969917	4.45560499412985	NaN	11860.9472256952	26.5624373439375	1474.67054370632	210.482386815744	6.63681382044853	36.6260379336147	2806
25(1,A4)	Unknown5	15.6580750322126	4.24254860387745	NaN	10194.4563907502	24.9837746448101	3691.75639514795	189.007419186554	4.67213497916594	< 0.64	3835
26(1,B4)	Unknown6	4.07461018899055	2.7274008614115	NaN	39199.0243641814	80.4850471308677	2002.71859648341	338.575752500576	6.91729950298985	< 0.64	3073
27(1,C4)	Unknown7	8.57281604727856	12.6149754816231	NaN	6432.59368378896	116.535703438784	1851.24078295993	223.750285246474	5.00922406403867	< 0.64	2138
28(1,D4)	Unknown8	8.57281604727856	3.16515666014969	NaN	1784.48991255651	10.9893727892372	4845.08556113149	318.178557870652	7.36606897735146	< 0.64	1741
29(1,E4)	Unknown9	13.8911108969917	< 0.96	NaN	29637.0490377743	12.3229768700145	2858.37796052372	273.203366343052	7.19777942642034	< 0.64	2394
30(1,F4)	Unknown10	9.46240488387133	4.45560499412985	NaN	17584.9858209563	18.9985332480154	3630.17679993181	176.055243835775	3.32123713997	< 0.64	1529
31(1,G4)	Unknown11	10.3502826022317	5.30118132571338	NaN	9455.63571236609	7.18365543741777	1721.25014449869	240.157667462109	3.54676346569674	< 0.64	3326
32(1,H4)	Unknown12	4.98477138621202	3.5987486667453	NaN	11071.8718368068	11.4347799729327	2403.92512703041	350.601331361609	5.06538898073977	< 0.64	1579
33(1,A5)	Unknown13	18.3071960841107	10.6223979100902	NaN	7107.82054385726	10.8902673840226	5530.53055116301	644.569780681964	8.9371988311083	4.55784070000127	3107
34(1,B5)	Unknown14	7.68103201080369	4.02875169435623	NaN	15899.7552379152	7.94227921347986	3215.5675820825	681.1820069658	5.23385882149436	< 0.64	2951
35(1,C5)	Unknown15	4.98477138621202	1.83591655806073	NaN	5219.01011150579	9.29770330329656	3435.54871067767	799.326558794479	3.99730474818317	< 0.64	2279
36(1,D5)	Unknown16	6.78641110124489	8.19677262685517	NaN	2265.75830923293	12.1998143384915	1916.6861140015	531.395668270189	5.34615293784976	< 0.64	2511
37(1,E5)	Unknown17	9.46240488387133	4.02875169435623	NaN	16485.6249554038	28.5921762562255	661.113096689389	250.111625137712	5.12154963346677	< 0.64	3037
38(1,F5)	Unknown18	7.68103201080369	6.13754959757974	NaN	8504.09018628855	7.99270115782163	1721.25014449869	461.594633539954	6.52461542453332	< 0.64	1831
39(1,G5)	Unknown19	4.07461018899055	3.5987486667453	NaN	18799.7092361417	10.2449038789864	452.315280486462	270.357512415128	5.40229473694942	< 0.64	2625
40(1,H5)	Unknown20	17.4242093530356	6.96615594869371	NaN	33781.3404485906	23.3063974308092	7148.50050816997	433.719010594722	10.9597635418106	< 0.64	3224
41(1,A6)	Unknown21	4.98477138621202	23.8416923783537	NaN	3080.34368806302	9.94632106501167	3702.97371912557	329.847994569576	7.81486495572414	< 0.64	3283
42(1,B6)	Unknown22	7.68103201080369	4.87965490168336	NaN	13885.1468907979	10.0459014080734	2804.89218661221	371.56272346706	1.50633717393082	< 0.64	2891
43(1,C6)	Unknown23	8.12723411226819	4.02875169435623	NaN	26257.7269237272	15.7252822132264	4434.21721877008	629.346463087649	3.88472648599521	< 0.64	2551
44(1,D6)	Unknown24	7.68103201080369	6.96615594869371	NaN	15157.0173348502	18.0312671016374	5083.30290484598	159.427685579487	6.24410234201535	< 0.64	2252
45(1,E6)	Unknown25	15.6580750322126	5.30118132571338	NaN	9289.58754698526	172.269979304334	3546.52076422973	447.276606939811	7.14168339049853	15.3372994404234	2254
46(1,F6)	Unknown26	13.0070221082445	5.30118132571338	NaN	3096.99819274384	48.382610661245	5924.09800359102	298.964037900654	10.2851454797089	< 0.64	2200
47(1,G6)	Unknown27	13.0070221082445	6.13754959757974	NaN	16944.7581760208	20.0603638808655	3468.77186148261	232.939272467203	6.24410234201535	12.2533079739774	2837
48(1,H6)	Unknown28	5.88807513053358	5.30118132571338	NaN	19421.3106171245	20.8313111712265	752.973236570938	290.724324992293	8.7126774386003	< 0.64	3760
49(1,A7)	Unknown29	7.68103201080369	3.8141687751172	NaN	16366.9301997044	19.6744912909878	808.425136808823	230.072012278858	5.79520286362435	< 0.64	3180
50(1,B7)	Unknown30	12.1223243607144	7.37789220964766	NaN	7050.23994124363	19.0468457144097	4539.13464018133	843.700200188128	14.3979469322082	53.3475528659949	2720
51(1,C7)	Unknown31	15.6580750322126	5.72041506405189	NaN	5383.31040639346	23.6181720565807	7154.9900890222	423.008958058885	8.60042852276327	< 0.64	2594
52(1,D7)	Unknown32	10.3502826022317	4.87965490168336	NaN	7627.43075423719	10.592665697776	2135.27885452728	603.79642918506	5.68295707849241	< 0.64	1919
53(1,E7)	Unknown33	11.2368237905986	1.83591655806073	NaN	3203.46921862179	8.44569812332025	2624.30025801359	567.033300722651	6.0196673906601	4.55784070000127	2095
54(1,F7)	Unknown34	6.78641110124489	4.87965490168336	NaN	13187.1669963468	13.6004001246338	3524.27422816939	801.98955272172	1.16232044213976	< 0.64	2741
55(1,G7)	Unknown35	7.68103201080369	9.81849836470697	NaN	6809.08338198579	83.8391443354443	7705.42451398972	314.130773033074	14.0025472013068	< 0.64	2601
56(1,H7)	Unknown36	2.21874132483045	7.37789220964766	NaN	9917.34767742121	26.968668003534	1781.09630420953	279.889588331251	12.8741195590948	< 0.64	3073
57(1,A8)	Unknown37	5.88807513053358	2.7274008614115	NaN	3692.65002451998	30.2852164811862	4492.44169192231	316.759105348353	10.847293207778	< 0.64	2799
58(1,B8)	Unknown38	4.07461018899055	6.55274939823537	NaN	10541.1066610499	13.7474125267271	2403.92512703041	601.991787938441	8.03928441748213	< 0.64	2945
59(1,C8)	Unknown39	6.78641110124489	4.02875169435623	NaN	11189.553575237	18.2490755257586	4656.30694664847	142.259527316643	7.59046127147413	< 0.64	2932
60(1,D8)	Unknown40	11.2368237905986	5.30118132571338	NaN	13156.7940422676	12.5691190823331	3402.38435850995	171.060656311292	7.59046127147413	< 0.64	2724
61(1,E8)	Unknown41	13.0070221082445	2.7274008614115	NaN	32228.3841365628	84.6914046670697	5408.82652755525	498.416824192552	8.15150136168914	< 0.64	1538
62(1,F8)	Unknown42	5.88807513053358	1.83591655806073	NaN	7676.25455396602	23.5222547672366	1479.55795477309	206.313183724539	3.54676346569674	< 0.64	2689
63(1,G8)	Unknown43	5.88807513053358	4.45560499412985	NaN	1850.3890523384	8.16903571684788	1962.16931662706	424.664355731614	5.00922406403867	< 0.64	1016
64(1,H8)	Unknown44	8.57281604727856	5.090718132265	NaN	15199.6127482444	12.4953017077781	1004.54396703407	343.40281490132	8.8810654096641	< 0.64	325
DataType:	Range
Location	Sample	Analyte 20	Analyte 34	Analyte 36	Analyte 39	Analyte 44	Analyte 45	Analyte 52	Analyte 55	Analyte 72	Total Events
1(1,A1)	Background0			NaN							3336
2(1,B1)	Background0			NaN							2375
3(1,C1)	Standard1			NaN							2636
4(1,D1)	Standard1			NaN							2777
5(1,E1)	Standard2			NaN							3381
6(1,F1)	Standard2			NaN							3175
7(1,G1)	Standard3			NaN							3598
8(1,H1)	Standard3			NaN							3551
9(1,A2)	Standard4			NaN							2798
10(1,B2)	Standard4			NaN							2836
11(1,C2)	Standard5			NaN							2536
12(1,D2)	Standard5			NaN							1774
13(1,E2)	Standard6			NaN							2680
14(1,F2)	Standard6			NaN							2368
15(1,G2)	Standard7			NaN							2300
16(1,H2)	Standard7			NaN							961
17(1,A3)	Control1			NaN							1953
18(1,B3)	Control1			NaN							3016
19(1,C3)	Control2			NaN							2526
20(1,D3)	Control2			NaN							2022
21(1,E3)	Unknown1			NaN							1658
22(1,F3)	Unknown2			NaN							2587
23(1,G3)	Unknown3			NaN							2545
24(1,H3)	Unknown4			NaN							2806
25(1,A4)	Unknown5			NaN							3835
26(1,B4)	Unknown6			NaN							3073
27(1,C4)	Unknown7			NaN							2138
28(1,D4)	Unknown8			NaN							1741
29(1,E4)	Unknown9			NaN							2394
30(1,F4)	Unknown10			NaN							1529
31(1,G4)	Unknown11			NaN							3326
32(1,H4)	Unknown12			NaN							1579
33(1,A5)	Unknown13			NaN							3107
34(1,B5)	Unknown14			NaN							2951
35(1,C5)	Unknown15			NaN							2279
36(1,D5)	Unknown16			NaN							2511
37(1,E5)	Unknown17			NaN							3037
38(1,F5)	Unknown18			NaN							1831
39(1,G5)	Unknown19			NaN							2625
40(1,H5)	Unknown20			NaN							3224
41(1,A6)	Unknown21			NaN							3283
42(1,B6)	Unknown22			NaN							2891
43(1,C6)	Unknown23			NaN							2551
44(1,D6)	Unknown24			NaN							2252
45(1,E6)	Unknown25			NaN							2254
46(1,F6)	Unknown26			NaN							2200
47(1,G6)	Unknown27			NaN							2837
48(1,H6)	Unknown28			NaN							3760
49(1,A7)	Unknown29			NaN							3180
50(1,B7)	Unknown30			NaN							2720
51(1,C7)	Unknown31			NaN							2594
52(1,D7)	Unknown32			NaN							1919
53(1,E7)	Unknown33			NaN							2095
54(1,F7)	Unknown34			NaN							2741
55(1,G7)	Unknown35			NaN							2601
56(1,H7)	Unknown36			NaN							3073
57(1,A8)	Unknown37			NaN							2799
58(1,B8)	Unknown38			NaN							2945
59(1,C8)	Unknown39			NaN							2932
60(1,D8)	Unknown40			NaN							2724
61(1,E8)	Unknown41			NaN							1538
62(1,F8)	Unknown42			NaN							2689
63(1,G8)	Unknown43			NaN							1016
64(1,H8)	Unknown44			NaN							325
DataType:	Avg Net MFI
Sample	Analyte 20	Analyte 34	Analyte 36	Analyte 39	Analyte 44	Analyte 45	Analyte 52	Analyte 55	Analyte 72
Control1	195.5	503.75	NaN	1433.25	2412	162.75	1288.5	999.5	1251.5
Control2	893	2726.75	NaN	3747.75	8725	785.5	4936	4031	5188.75
Standard1	-0.75	1	NaN	4.5	8.5	0	0	3.5	3
Standard2	2	10	NaN	35.5	58.5	4	9	27.25	28.5
Standard3	16.5	54.5	NaN	204.5	281	23.75	112	129.5	142.25
Standard4	110.5	445.75	NaN	1179.5	2020.5	148.25	912.25	770.75	938.25
Standard5	398.25	1718.75	NaN	3820.75	6829	577.25	3571.5	2568	3604.25
Standard6	1641	7806	NaN	5330	18236.75	1978.75	6849	6084	10582.25
Standard7	7991	21486.25	NaN	7609.5	23916	6404	9192.25	9679.5	15176.5
Unknown1	18	6.5	NaN	2661.5	244.5	460	2113.5	78.5	2.5
Unknown2	9	8.5	NaN	3170.5	501.5	308.5	271.5	70.5	-0.5
Unknown3	12	17.5	NaN	3074.5	255	158.5	1877	107.5	20.5
Unknown4	14	8.5	NaN	2394	529	157.5	1186	56	15.5
Unknown5	16	8	NaN	2144.5	496	368.5	1061	38.5	1.5
Unknown6	3	4.5	NaN	4481.5	1656.5	210.5	1859	58.5	1.5
Unknown7	8	28.5	NaN	1477.5	2386.5	195.5	1261.5	41.5	-3.5
Unknown8	8	5.5	NaN	421.5	207.5	468.5	1760	62.5	0.5
Unknown9	14	-2.5	NaN	4020.5	234.5	292.5	1531	61	0
Unknown10	9	8.5	NaN	3087.5	371.5	363	984	26.5	1.5
Unknown11	10	10.5	NaN	2025.5	131.5	182.5	1353	28.5	-0.5
Unknown12	4	6.5	NaN	2279	216.5	249.5	1916	42	-2.5
Unknown13	19	23.5	NaN	1609	205.5	525.5	3049	76.5	3.5
Unknown14	7	7.5	NaN	2906	146.5	325.5	3162	43.5	2.5
Unknown15	4	2.5	NaN	1227	173.5	345.5	3495	32.5	0.5
Unknown16	6	17.5	NaN	541.5	232	202	2665	44.5	-3.5
Unknown17	9	7.5	NaN	2971	571.5	71.5	1407.5	42.5	0.5
Unknown18	7	12.5	NaN	1864	147.5	182.5	2398	55	-3.5
Unknown19	3	6.5	NaN	3208.5	192.5	48.5	1516	45	-4.5
Unknown20	18	14.5	NaN	4241.5	461	654	2284	94.5	1
Unknown21	4	57.5	NaN	740.5	186.5	369.5	1817	66.5	-3.5
Unknown22	7	9.5	NaN	2665.5	188.5	287.5	2013	10.5	-5.5
Unknown23	7.5	7.5	NaN	3809.5	304	433.5	3000.5	31.5	-3.5
Unknown24	7	14.5	NaN	2820.5	351.5	488.5	883.5	52.5	-0.5
Unknown25	16	10.5	NaN	1998	3458.5	355.5	2340	60.5	6.5
Unknown26	13	10.5	NaN	744.5	987.5	557.5	1664	88.5	-0.5
Unknown27	13	12.5	NaN	3020.5	393.5	348.5	1313	52.5	5.5
Unknown28	5	10.5	NaN	3267.5	409.5	81.5	1622	74.5	-1.5
Unknown29	7	7	NaN	2958	385.5	87.5	1297	48.5	1.5
Unknown30	12	15.5	NaN	1598	372.5	442.5	3609	125	24.5
Unknown31	16	11.5	NaN	1262	467.5	654.5	2239	73.5	2.5
Unknown32	10	9.5	NaN	1706.5	199.5	223.5	2917	47.5	-0.5
Unknown33	11	2.5	NaN	770	156.5	270.5	2792	50.5	3.5
Unknown34	6	9.5	NaN	2575.5	260.5	353.5	3502	7.5	1.5
Unknown35	7	21.5	NaN	1551.5	1725.5	696.5	1740	121.5	-3.5
Unknown36	1	15.5	NaN	2100.5	537.5	188.5	1566	111.5	-5.5
Unknown37	5	4.5	NaN	885.5	607	438.5	1753	93.5	-2.5
Unknown38	3	13.5	NaN	2198.5	263.5	249.5	2911	68.5	-1.5
Unknown39	6	7.5	NaN	2296.5	356	452.5	778	64.5	-2.5
Unknown40	11	10.5	NaN	2571.5	239.5	342.5	954	64.5	0.5
Unknown41	13	4.5	NaN	4163	1743	515.5	2542	69.5	1.5
Unknown42	5	2.5	NaN	1715.5	465.5	158	1162	28.5	-3.5
Unknown43	5	8.5	NaN	438	151	206.5	2246	41.5	-0.5
Unknown44	8	10	NaN	2825.5	238	108.5	1882	76	2.5
DataType:	Avg Result
Sample	Analyte 20	Analyte 34	Analyte 36	Analyte 39	Analyte 44	Analyte 45	Analyte 52	Analyte 55	Analyte 72
Control1	181.579667493302	180.918532580668	NaN	6213.44893717964	117.878301569073	1526.38774550285	228.611309882921	124.97124651524	909.544639234307
Control2	924.145380954172	946.097287357956	NaN	25732.8811028335	526.526184348621	8916.79452753383	1583.6501835314	816.479182896611	2464.04784461677
Standard1	0.474391257597394	1.14546831516067	NaN	40.3562794209692	0.640200867753616	9.33864277043491	N/A	0.699577631311789	N/A
Standard2	3.15450420338272	5.09041811369837	NaN	198.060641709419	3.40645224188531	50.2381319300428	6.42229531520006	3.40579415438626	60.0288245370581
Standard3	16.0994800382826	22.6829922158788	NaN	916.535078007799	14.6011961360059	230.366825572933	32.1635461056594	14.9096279224007	196.055841933512
Standard4	101.105112613345	160.929695356967	NaN	5001.71248637134	98.4189630199971	1386.63182370905	164.277674481212	93.649586346581	742.298500958497
Standard5	384.606738729091	593.800530623719	NaN	26812.5016424755	380.466375727768	6189.62788662249	828.863946342477	405.405184160407	1906.31325588541
Standard6	1824.14264424607	3028.3919193293	NaN	77677.181965659	2214.61717467211	29428.0733049947	9141.77984698008	1909.28800204466	4057.18882479794
Standard7	11699.133966634	15550.3030737188	NaN	N/A	9586.5718036083	198203.49065133	N/A	93940.0986733355	N/A
Unknown1	17.4242093530356	3.5987486667453	NaN	13853.5188014327	12.815023558451	4744.59763410657	393.973038499075	9.16175432627306	< 0.64
Unknown2	9.46240488387133	4.45560499412985	NaN	18409.766773429	25.2470650578867	3030.65660764621	60.7987793902479	8.26372377481334	< 0.64
Unknown3	12.1223243607144	8.19677262685517	NaN	17459.0251202595	13.3306799586249	1484.44717673349	342.350556153542	12.4232556329715	46.2415147377944
Unknown4	13.8911108969917	4.45560499412985	NaN	11860.9472256952	26.5624373439375	1474.67054370632	210.482386815744	6.63681382044853	36.6260379336147
Unknown5	15.6580750322126	4.24254860387745	NaN	10194.4563907502	24.9837746448101	3691.75639514795	189.007419186554	4.67213497916594	< 0.64
Unknown6	4.07461018899055	2.7274008614115	NaN	39199.0243641814	80.4850471308677	2002.71859648341	338.575752500576	6.91729950298985	< 0.64
Unknown7	8.57281604727856	12.6149754816231	NaN	6432.59368378896	116.535703438784	1851.24078295993	223.750285246474	5.00922406403867	< 0.64
Unknown8	8.57281604727856	3.16515666014969	NaN	1784.48991255651	10.9893727892372	4845.08556113149	318.178557870652	7.36606897735146	< 0.64
Unknown9	13.8911108969917	< 0.96	NaN	29637.0490377743	12.3229768700145	2858.37796052372	273.203366343052	7.19777942642034	< 0.64
Unknown10	9.46240488387133	4.45560499412985	NaN	17584.9858209563	18.9985332480154	3630.17679993181	176.055243835775	3.32123713997	< 0.64
Unknown11	10.3502826022317	5.30118132571338	NaN	9455.63571236609	7.18365543741777	1721.25014449869	240.157667462109	3.54676346569674	< 0.64
Unknown12	4.98477138621202	3.5987486667453	NaN	11071.8718368068	11.4347799729327	2403.92512703041	350.601331361609	5.06538898073977	< 0.64
Unknown13	18.3071960841107	10.6223979100902	NaN	7107.82054385726	10.8902673840226	5530.53055116301	644.569780681964	8.9371988311083	4.55784070000127
Unknown14	7.68103201080369	4.02875169435623	NaN	15899.7552379152	7.94227921347986	3215.5675820825	681.1820069658	5.23385882149436	< 0.64
Unknown15	4.98477138621202	1.83591655806073	NaN	5219.01011150579	9.29770330329656	3435.54871067767	799.326558794479	3.99730474818317	< 0.64
Unknown16	6.78641110124489	8.19677262685517	NaN	2265.75830923293	12.1998143384915	1916.6861140015	531.395668270189	5.34615293784976	< 0.64
Unknown17	9.46240488387133	4.02875169435623	NaN	16485.6249554038	28.5921762562255	661.113096689389	250.111625137712	5.12154963346677	< 0.64
Unknown18	7.68103201080369	6.13754959757974	NaN	8504.09018628855	7.99270115782163	1721.25014449869	461.594633539954	6.52461542453332	< 0.64
Unknown19	4.07461018899055	3.5987486667453	NaN	18799.7092361417	10.2449038789864	452.315280486462	270.357512415128	5.40229473694942	< 0.64
Unknown20	17.4242093530356	6.96615594869371	NaN	33781.3404485906	23.3063974308092	7148.50050816997	433.719010594722	10.9597635418106	< 0.64
Unknown21	4.98477138621202	23.8416923783537	NaN	3080.34368806302	9.94632106501167	3702.97371912557	329.847994569576	7.81486495572414	< 0.64
Unknown22	7.68103201080369	4.87965490168336	NaN	13885.1468907979	10.0459014080734	2804.89218661221	371.56272346706	1.50633717393082	< 0.64
Unknown23	8.12723411226819	4.02875169435623	NaN	26257.7269237272	15.7252822132264	4434.21721877008	629.346463087649	3.88472648599521	< 0.64
Unknown24	7.68103201080369	6.96615594869371	NaN	15157.0173348502	18.0312671016374	5083.30290484598	159.427685579487	6.24410234201535	< 0.64
Unknown25	15.6580750322126	5.30118132571338	NaN	9289.58754698526	172.269979304334	3546.52076422973	447.276606939811	7.14168339049853	15.3372994404234
Unknown26	13.0070221082445	5.30118132571338	NaN	3096.99819274384	48.382610661245	5924.09800359102	298.964037900654	10.2851454797089	< 0.64
Unknown27	13.0070221082445	6.13754959757974	NaN	16944.7581760208	20.0603638808655	3468.77186148261	232.939272467203	6.24410234201535	12.2533079739774
Unknown28	5.88807513053358	5.30118132571338	NaN	19421.3106171245	20.8313111712265	752.973236570938	290.724324992293	8.7126774386003	< 0.64
Unknown29	7.68103201080369	3.8141687751172	NaN	16366.9301997044	19.6744912909878	808.425136808823	230.072012278858	5.79520286362435	< 0.64
Unknown30	12.1223243607144	7.37789220964766	NaN	7050.23994124363	19.0468457144097	4539.13464018133	843.700200188128	14.3979469322082	53.3475528659949
Unknown31	15.6580750322126	5.72041506405189	NaN	5383.31040639346	23.6181720565807	7154.9900890222	423.008958058885	8.60042852276327	< 0.64
Unknown32	10.3502826022317	4.87965490168336	NaN	7627.43075423719	10.592665697776	2135.27885452728	603.79642918506	5.68295707849241	< 0.64
Unknown33	11.2368237905986	1.83591655806073	NaN	3203.46921862179	8.44569812332025	2624.30025801359	567.033300722651	6.0196673906601	4.55784070000127
Unknown34	6.78641110124489	4.87965490168336	NaN	13187.1669963468	13.6004001246338	3524.27422816939	801.98955272172	1.16232044213976	< 0.64
Unknown35	7.68103201080369	9.81849836470697	NaN	6809.08338198579	83.8391443354443	7705.42451398972	314.130773033074	14.0025472013068	< 0.64
Unknown36	2.21874132483045	7.37789220964766	NaN	9917.34767742121	26.968668003534	1781.09630420953	279.889588331251	12.8741195590948	< 0.64
Unknown37	5.88807513053358	2.7274008614115	NaN	3692.65002451998	30.2852164811862	4492.44169192231	316.759105348353	10.847293207778	< 0.64
Unknown38	4.07461018899055	6.55274939823537	NaN	10541.1066610499	13.7474125267271	2403.92512703041	601.991787938441	8.03928441748213	< 0.64
Unknown39	6.78641110124489	4.02875169435623	NaN	11189.553575237	18.2490755257586	4656.30694664847	142.259527316643	7.59046127147413	< 0.64
Unknown40	11.2368237905986	5.30118132571338	NaN	13156.7940422676	12.5691190823331	3402.38435850995	171.060656311292	7.59046127147413	< 0.64
Unknown41	13.0070221082445	2.7274008614115	NaN	32228.3841365628	84.6914046670697	5408.82652755525	498.416824192552	8.15150136168914	< 0.64
Unknown42	5.88807513053358	1.83591655806073	NaN	7676.25455396602	23.5222547672366	1479.55795477309	206.313183724539	3.54676346569674	< 0.64
Unknown43	5.88807513053358	4.45560499412985	NaN	1850.3890523384	8.16903571684788	1962.16931662706	424.664355731614	5.00922406403867	< 0.64
Unknown44	8.57281604727856	5.090718132265	NaN	15199.6127482444	12.4953017077781	1004.54396703407	343.40281490132	8.8810654096641	< 0.64
DataType:	Avg Range
Sample	Analyte 20	Analyte 34	Analyte 36	Analyte 39	Analyte 44	Analyte 45	Analyte 52	Analyte 55	Analyte 72
Control1
Control2
Standard1
Standard2
Standard3
Standard4
Standard5
Standard6
Standard7
Unknown1
Unknown2
Unknown3
Unknown4
Unknown5
Unknown6
Unknown7
Unknown8
Unknown9
Unknown10
Unknown11
Unknown12
Unknown13
Unknown14
Unknown15
Unknown16
Unknown17
Unknown18
Unknown19
Unknown20
Unknown21
Unknown22
Unknown23
Unknown24
Unknown25
Unknown26
Unknown27
Unknown28
Unknown29
Unknown30
Unknown31
Unknown32
Unknown33
Unknown34
Unknown35
Unknown36
Unknown37
Unknown38
Unknown39
Unknown40
Unknown41
Unknown42
Unknown43
Unknown44
DataType:	%CV Replicates
Sample	Analyte 20	Analyte 34	Analyte 36	Analyte 39	Analyte 44	Analyte 45	Analyte 52	Analyte 55	Analyte 72
Control1	9.3940533713009	22.6302498770476	0	5.61792162911289	12.2753365935183	8.4081939282478	5.6865251864229	11.7024694001838	7.9318365393289
Control2	8.73815288761028	13.2781965785984	0	22.3595574957925	8.18429650744103	13.0878820203254	8.77878514737703	15.6484227458327	3.66843937737154
Standard1	81.9033019607491	28.8677953752555	0	20.4257490587845	6.57132483491282	87.7251766543441	NaN	23.5308017605381	NaN
Standard2	0	5.85539706608482	0	6.73672192568468	2.20582005237202	13.53073840426	0	5.85357490489904	7.72415244036837
Standard3	11.6367122350668	21.3973889496522	0	2.4996670518953	11.8305435612942	15.1228435312912	10.4961933956382	18.2377243093808	11.5600228319063
Standard4	20.1161039470989	38.9708772416377	0	9.25810605050082	22.3137110865194	23.5092225771695	13.3074875279732	21.164661850053	12.9676500320261
Standard5	17.161501854603	15.2953018771417	0	22.005627405138	16.1850222323026	22.9470742771812	0.0334802223810336	18.3044655360142	12.6094217360589
Standard6	6.8258941864236	4.32921911301419	0	35.1717429075833	12.186280301483	7.2608152156198	108.613546262008	9.44585077085918	4.69591861781878
Standard7	27.7491738029363	22.8082095894412	0	NaN	33.1174091117431	58.7397694307937	NaN	132.610620949628	NaN
Unknown1
Unknown2
Unknown3
Unknown4
Unknown5
Unknown6
Unknown7
Unknown8
Unknown9
Unknown10
Unknown11
Unknown12
Unknown13
Unknown14
Unknown15
Unknown16
Unknown17
Unknown18
Unknown19
Unknown20
Unknown21
Unknown22
Unknown23
Unknown24
Unknown25
Unknown26
Unknown27
Unknown28
Unknown29
Unknown30
Unknown31
Unknown32
Unknown33
Unknown34
Unknown35
Unknown36
Unknown37
Unknown38
Unknown39
Unknown40
Unknown41
Unknown42
Unknown43
Unknown44
DataType:	% Recovery
Location	Sample	Analyte 20	Analyte 34	Analyte 36	Analyte 39	Analyte 44	Analyte 45	Analyte 52	Analyte 55	Analyte 72
3(1,C1)	Standard1	117.05	143.68	NaN	90.86	95.38	36.94	168.58	91.12	N/A
4(1,D1)	Standard1	31.20	94.96	NaN	121.54	104.68	157.62	N/A	127.50	712.16
5(1,E1)	Standard2	98.58	110.44	NaN	108.07	104.79	114.68	100.35	110.84	118.23
6(1,F1)	Standard2	98.58	101.66	NaN	98.24	108.11	94.65	100.35	102.03	131.89
7(1,G1)	Standard3	92.34	80.21	NaN	93.78	83.62	85.72	93.05	81.17	75.01
8(1,H1)	Standard3	108.90	108.81	NaN	97.16	98.89	106.25	107.97	105.20	88.37
9(1,A2)	Standard4	144.36	171.06	NaN	111.02	142.43	134.76	112.33	134.58	506.48
10(1,B2)	Standard4	108.40	97.15	NaN	97.38	103.61	96.34	93.01	99.54	421.40
11(1,C2)	Standard5	84.48	88.26	NaN	94.33	84.23	86.42	103.58	88.23	217.04
12(1,D2)	Standard5	107.82	109.67	NaN	129.10	106.00	119.90	103.63	114.47	259.54
13(1,E2)	Standard6	95.61	104.04	NaN	80.83	101.19	103.13	404.07	101.84	104.80
14(1,F2)	Standard6	86.80	97.86	NaN	48.63	120.27	93.06	53.02	89.09	98.06
15(1,G2)	Standard7	94.04	86.95	NaN	27.89	73.42	77.25	36.28	58.53	23.22
16(1,H2)	Standard7	139.95	120.39	NaN	N/A	118.32	187.02	N/A	1820.28	N/A
17(1,A3)	Control1	210.48	166.56	NaN	89.57	128.11	134.93	115.44	139.50	506.89
18(1,B3)	Control1	184.26	120.61	NaN	82.73	107.65	119.79	106.51	118.18	453.05
19(1,C3)	Control2	173.24	124.88	NaN	60.10	104.76	111.27	152.19	153.19	236.82
20(1,D3)	Control2	196.05	150.75	NaN	82.68	117.63	133.97	172.33	191.31	249.43
DataType:	Comments
Location	Sample	Analyte 20	Analyte 34	Analyte 36	Analyte 39	Analyte 44	Analyte 45	Analyte 52	Analyte 55	Analyte 72
1(1,A1)	Background0
2(1,B1)	Background0
3(1,C1)	Standard1				Extrapolated	Extrapolated	Extrapolated		Extrapolated
4(1,D1)	Standard1	Extrapolated	Extrapolated
5(1,E1)	Standard2
6(1,F1)	Standard2
7(1,G1)	Standard3
8(1,H1)	Standard3
9(1,A2)	Standard4
10(1,B2)	Standard4
11(1,C2)	Standard5
12(1,D2)	Standard5
13(1,E2)	Standard6							Extrapolated
14(1,F2)	Standard6
15(1,G2)	Standard7
16(1,H2)	Standard7	Extrapolated	Extrapolated			Extrapolated	Extrapolated		Extrapolated
17(1,A3)	Control1	Control Failed.	Control Failed.						Control Failed.	Control Failed.
18(1,B3)	Control1	Control Failed.								Control Failed.
19(1,C3)	Control2	Control Failed.			Control Failed.			Control Failed.	Control Failed.	Control Failed.
20(1,D3)	Control2	Control Failed.	Control Failed.					Control Failed.	Control Failed.	Control Failed.
21(1,E3)	Unknown1
22(1,F3)	Unknown2
23(1,G3)	Unknown3
24(1,H3)	Unknown4
25(1,A4)	Unknown5
26(1,B4)	Unknown6
27(1,C4)	Unknown7
28(1,D4)	Unknown8
29(1,E4)	Unknown9
30(1,F4)	Unknown10
31(1,G4)	Unknown11
32(1,H4)	Unknown12
33(1,A5)	Unknown13
34(1,B5)	Unknown14
35(1,C5)	Unknown15
36(1,D5)	Unknown16
37(1,E5)	Unknown17
38(1,F5)	Unknown18
39(1,G5)	Unknown19
40(1,H5)	Unknown20
41(1,A6)	Unknown21
42(1,B6)	Unknown22
43(1,C6)	Unknown23
44(1,D6)	Unknown24
45(1,E6)	Unknown25
46(1,F6)	Unknown26
47(1,G6)	Unknown27
48(1,H6)	Unknown28
49(1,A7)	Unknown29
50(1,B7)	Unknown30
51(1,C7)	Unknown31
52(1,D7)	Unknown32
53(1,E7)	Unknown33
54(1,F7)	Unknown34
55(1,G7)	Unknown35
56(1,H7)	Unknown36
57(1,A8)	Unknown37
58(1,B8)	Unknown38
59(1,C8)	Unknown39
60(1,D8)	Unknown40
61(1,E8)	Unknown41
62(1,F8)	Unknown42
63(1,G8)	Unknown43
64(1,H8)	Unknown44
DataType:	Units
Analyte:	Analyte 20	Analyte 34	Analyte 36	Analyte 39	Analyte 44	Analyte 45	Analyte 52	Analyte 55	Analyte 72
BeadID:	20	34	36	39	44	45	52	55	72
Units:	pg/ml	pg/ml	pg/ml	pg/ml	pg/ml	pg/ml	pg/ml	pg/ml	pg/ml
DataType:	Standard Expected Concentration
Reagent	Analyte 20	Analyte 34	Analyte 36	Analyte 39	Analyte 44	Analyte 45	Analyte 52	Analyte 55	Analyte 72
Standard1	0.64	0.96	9.6	38	0.64	9.6	1.3	0.64	0.64
Standard2	3.2	4.8	48	192	3.2	48	6.4	3.2	48
Standard3	16	24	240	960	16	240	32	16	240
Standard4	80	120	1200	4800	80	1200	160	80	160
Standard5	400	600	6000	24000	400	6000	800	400	800
Standard6	2000	3000	30000	120000	2000	30000	4000	2000	4000
Standard7	10000	15000	150000	600000	10000	150000	20000	10000	20000
DataType:	Control Expected Concentration
Reagent	Analyte 20	Analyte 34	Analyte 36	Analyte 39	Analyte 44	Analyte 45	Analyte 52	Analyte 55	Analyte 72
Control1	92	126	1354	7212.5	100	1198.5	206	97	189.5
Control2	500.5	686.5	7012	36046	473.5	7272	976	474	1013.5
DataType:	Control Range - Low
Reagent	Analyte 20	Analyte 34	Analyte 36	Analyte 39	Analyte 44	Analyte 45	Analyte 52	Analyte 55	Analyte 72
Control1	60	82	880	4690	65	779	134	63	123
Control2	328	446	4558	23430	308	4727	634	308	659
DataType:	Control Range - High
Reagent	Analyte 20	Analyte 34	Analyte 36	Analyte 39	Analyte 44	Analyte 45	Analyte 52	Analyte 55	Analyte 72
Control1	124	170	1828	9741	135	1618	278	131	256
Control2	681	927	9466	48662	639	9817	1318	640	1368
DataType:	Per Bead Count
Analyte:	Analyte 20	Analyte 34	Analyte 36	Analyte 39	Analyte 44	Analyte 45	Analyte 52	Analyte 55	Analyte 72
BeadID:	20	34	36	39	44	45	52	55	72
Per Bead:	50	50	50	50	50	50	50	50	50
DataType:	Dilution Factor
Location	Sample	Dilution Factor
1(1,A1)	Background0
2(1,B1)	Background0
3(1,C1)	Standard1
4(1,D1)	Standard1
5(1,E1)	Standard2
6(1,F1)	Standard2
7(1,G1)	Standard3
8(1,H1)	Standard3
9(1,A2)	Standard4
10(1,B2)	Standard4
11(1,C2)	Standard5
12(1,D2)	Standard5
13(1,E2)	Standard6
14(1,F2)	Standard6
15(1,G2)	Standard7
16(1,H2)	Standard7
17(1,A3)	Control1	1
18(1,B3)	Control1	1
19(1,C3)	Control2	1
20(1,D3)	Control2	1
21(1,E3)	Unknown1	1
22(1,F3)	Unknown2	1
23(1,G3)	Unknown3	1
24(1,H3)	Unknown4	1
25(1,A4)	Unknown5	1
26(1,B4)	Unknown6	1
27(1,C4)	Unknown7	1
28(1,D4)	Unknown8	1
29(1,E4)	Unknown9	1
30(1,F4)	Unknown10	1
31(1,G4)	Unknown11	1
32(1,H4)	Unknown12	1
33(1,A5)	Unknown13	1
34(1,B5)	Unknown14	1
35(1,C5)	Unknown15	1
36(1,D5)	Unknown16	1
37(1,E5)	Unknown17	1
38(1,F5)	Unknown18	1
39(1,G5)	Unknown19	1
40(1,H5)	Unknown20	1
41(1,A6)	Unknown21	1
42(1,B6)	Unknown22	1
43(1,C6)	Unknown23	1
44(1,D6)	Unknown24	1
45(1,E6)	Unknown25	1
46(1,F6)	Unknown26	1
47(1,G6)	Unknown27	1
48(1,H6)	Unknown28	1
49(1,A7)	Unknown29	1
50(1,B7)	Unknown30	1
51(1,C7)	Unknown31	1
52(1,D7)	Unknown32	1
53(1,E7)	Unknown33	1
54(1,F7)	Unknown34	1
55(1,G7)	Unknown35	1
56(1,H7)	Unknown36	1
57(1,A8)	Unknown37	1
58(1,B8)	Unknown38	1
59(1,C8)	Unknown39	1
60(1,D8)	Unknown40	1
61(1,E8)	Unknown41	1
62(1,F8)	Unknown42	1
63(1,G8)	Unknown43	1
64(1,H8)	Unknown44	1
DataType:	Analysis Types
Analyte:	Analyte 20	Analyte 34	Analyte 36	Analyte 39	Analyte 44	Analyte 45	Analyte 52	Analyte 55	Analyte 72
AnalysisType	Logistic 5P Weighted	Logistic 5P Weighted	Logistic 5P Weighted	Logistic 5P Weighted	Logistic 5P Weighted	Logistic 5P Weighted	Logistic 5P Weighted	Logistic 5P Weighted	Logistic 5P Weighted
DataType:	Analysis Coefficients
Analyte:	Analyte 20	Analyte 34	Analyte 36	Analyte 39	Analyte 44	Analyte 45	Analyte 52	Analyte 55	Analyte 72
Coefficient A	-1.14049725303015	-1.29429795392382		-1.59131338348762	-1.56058557959222	-0.732949090121989	-0.753182277134483	-2.35827027032525	2.85713146895681
Coefficient B	41858934117.42	36804.0057000058		6592.15796015746	26268.9753055404	66830.7371933985	9165.84363896936	11106.1771237484	14453.3657349526
Coefficient C	1088.0742413695	9771.47971686054		18477.5293281399	997.894316257082	103355.632477763	396.898441152189	1071.31335820572	5047.25885158023
Coefficient D	-0.0711997585234104	-0.98619584582789		-1.08345602653454	-1.05581659372567	-0.311483239756912	-0.778071754701542	-0.826534450879167	-36.373730527928
Coefficient F	25.2676026241841	1.08490762719566		1.05263913324848	1.01356145115597	3.87630216988927	2.10747486798133	1.24470381835743	0.0392997916581307
DataType:	R^2
Analyte:	Analyte 20	Analyte 34	Analyte 36	Analyte 39	Analyte 44	Analyte 45	Analyte 52	Analyte 55	Analyte 72
Value	0.967154107248844	0.940522346695075	Invalid curve fit	0.97844397977178	0.9843734428172	0.836378309913725	0.843057640352812	0.971556401595759	0.733453942025032
DataType:	Audit Logs
UserId	Date	Message
DataType:	Warnings/Errors
Location	Status	Message
1,A1	Warning	The acquisition had at least one region that did not reach the maximum count. (0x4FF010AB)
1,B1	Warning	The acquisition had at least one region that did not reach the maximum count. (0x4FF010AB)
1,C1	Warning	The acquisition had at least one region that did not reach the maximum count. (0x4FF010AB)
1,D1	Warning	The acquisition had at least one region that did not reach the maximum count. (0x4FF010AB)
1,E1	Warning	The acquisition had at least one region that did not reach the maximum count. (0x4FF010AB)
1,F1	Warning	The acquisition had at least one region that did not reach the maximum count. (0x4FF010AB)
1,G1	Warning	The acquisition had at least one region that did not reach the maximum count. (0x4FF010AB)
1,H1	Warning	The acquisition had at least one region that did not reach the maximum count. (0x4FF010AB)
1,A2	Warning	The acquisition had at least one region that did not reach the maximum count. (0x4FF010AB)
1,B2	Warning	The acquisition had at least one region that did not reach the maximum count. (0x4FF010AB)
1,C2	Warning	The acquisition had at least one region that did not reach the maximum count. (0x4FF010AB)
1,D2	Warning	The acquisition had at least one region that did not reach the maximum count. (0x4FF010AB)
1,E2	Warning	The acquisition had at least one region that did not reach the maximum count. (0x4FF010AB)
1,F2	Warning	The acquisition had at least one region that did not reach the maximum count. (0x4FF010AB)
1,G2	Warning	The acquisition had at least one region that did not reach the maximum count. (0x4FF010AB)
1,H2	Warning	The acquisition had at least one region that did not reach the maximum count. (0x4FF010AB)
1,A3	Warning	The acquisition had at least one region that did not reach the maximum count. (0x4FF010AB)
1,B3	Warning	The acquisition had at least one region that did not reach the maximum count. (0x4FF010AB)
1,C3	Warning	The acquisition had at least one region that did not reach the maximum count. (0x4FF010AB)
1,D3	Warning	The acquisition had at least one region that did not reach the maximum count. (0x4FF010AB)
1,E3	Warning	The acquisition had at least one region that did not reach the maximum count. (0x4FF010AB)
1,F3	Warning	The acquisition had at least one region that did not reach the maximum count. (0x4FF010AB)
1,G3	Warning	The acquisition had at least one region that did not reach the maximum count. (0x4FF010AB)
1,H3	Warning	The acquisition had at least one region that did not reach the maximum count. (0x4FF010AB)
1,A4	Warning	The acquisition had at least one region that did not reach the maximum count. (0x4FF010AB)
1,B4	Warning	The acquisition had at least one region that did not reach the maximum count. (0x4FF010AB)
1,C4	Warning	The acquisition had at least one region that did not reach the maximum count. (0x4FF010AB)
1,D4	Warning	The acquisition had at least one region that did not reach the maximum count. (0x4FF010AB)
1,E4	Warning	The acquisition had at least one region that did not reach the maximum count. (0x4FF010AB)
1,F4	Warning	The acquisition had at least one region that did not reach the maximum count. (0x4FF010AB)
1,G4	Warning	The acquisition had at least one region that did not reach the maximum count. (0x4FF010AB)
1,H4	Warning	The acquisition had at least one region that did not reach the maximum count. (0x4FF010AB)
1,A5	Warning	The acquisition had at least one region that did not reach the maximum count. (0x4FF010AB)
1,B5	Warning	The acquisition had at least one region that did not reach the maximum count. (0x4FF010AB)
1,C5	Warning	The acquisition had at least one region that did not reach the maximum count. (0x4FF010AB)
1,D5	Warning	The acquisition had at least one region that did not reach the maximum count. (0x4FF010AB)
1,E5	Warning	The acquisition had at least one region that did not reach the maximum count. (0x4FF010AB)
1,F5	Warning	The acquisition had at least one region that did not reach the maximum count. (0x4FF010AB)
1,G5	Warning	The acquisition had at least one region that did not reach the maximum count. (0x4FF010AB)
1,H5	Warning	The acquisition had at least one region that did not reach the maximum count. (0x4FF010AB)
1,A6	Warning	The acquisition had at least one region that did not reach the maximum count. (0x4FF010AB)
1,B6	Warning	The acquisition had at least one region that did not reach the maximum count. (0x4FF010AB)
1,C6	Warning	The acquisition had at least one region that did not reach the maximum count. (0x4FF010AB)
1,D6	Warning	The acquisition had at least one region that did not reach the maximum count. (0x4FF010AB)
1,E6	Warning	The acquisition had at least one region that did not reach the maximum count. (0x4FF010AB)
1,F6	Warning	The acquisition had at least one region that did not reach the maximum count. (0x4FF010AB)
1,G6	Warning	The acquisition had at least one region that did not reach the maximum count. (0x4FF010AB)
1,H6	Warning	The acquisition had at least one region that did not reach the maximum count. (0x4FF010AB)
1,A7	Warning	The acquisition had at least one region that did not reach the maximum count. (0x4FF010AB)
1,B7	Warning	The acquisition had at least one region that did not reach the maximum count. (0x4FF010AB)
1,C7	Warning	The acquisition had at least one region that did not reach the maximum count. (0x4FF010AB)
1,D7	Warning	The acquisition had at least one region that did not reach the maximum count. (0x4FF010AB)
1,E7	Warning	The acquisition had at least one region that did not reach the maximum count. (0x4FF010AB)
1,F7	Warning	The acquisition had at least one region that did not reach the maximum count. (0x4FF010AB)
1,G7	Warning	The acquisition had at least one region that did not reach the maximum count. (0x4FF010AB)
1,H7	Warning	The acquisition had at least one region that did not reach the maximum count. (0x4FF010AB)
1,A8	Warning	The acquisition had at least one region that did not reach the maximum count. (0x4FF010AB)
1,B8	Warning	The acquisition had at least one region that did not reach the maximum count. (0x4FF010AB)
1,C8	Warning	The acquisition had at least one region that did not reach the maximum count. (0x4FF010AB)
1,D8	Warning	The acquisition had at least one region that did not reach the maximum count. (0x4FF010AB)
1,E8	Warning	The acquisition had at least one region that did not reach the maximum count. (0x4FF010AB)
1,F8	Warning	The acquisition had at least one region that did not reach the maximum count. (0x4FF010AB)
1,G8	Warning	The acquisition had at least one region that did not reach the maximum count. (0x4FF010AB)
1,H8	Warning	The acquisition had at least one region that did not reach the maximum count. (0x4FF010AB)
-- CRC --
CRC32: 3EC557E5
