# Supplementary material for: Decreased Serum Level of miR-146a as Sign of Chronic Inflammation in Type 2 Diabetic Patients
Source: PLoS One. 2014 Dec 12;9(12):e115209. doi: 10.1371/journal.pone.0115209 (PMC4264887; doi:10.1371/journal.pone.0115209)
Supplement: S1 Data — Raw data points of the tested serum levels of microRNAs, cytokines, chemokines and growth factors of T2D patients and Non-diabetic controls. The levels of TNFα, IL-1β, IL-6, NGF, HGF, PAI, Resistin, CCL2 (MCP-1), Adiponectin, Leptin, IL-8, and MIP1β (CCL4) were measured by flow cytometry (BD LSR II Biosciences, California, and EE.UU.) using a commercially available multi-analyte cytometric bead array system (Milliplex Map, U.S.A.). MicroRNA quantitative real-time PCR (qPCR) was performed using pre-designed TaqMan microRNA, with an ABI 7900 HT real-time PCR machine. SDS software (ABI) was used to collect the data. (ZIP) [file pone.0115209.s005.zip › Mip1beta_1.csv]

Program	xPONENT		LX100/LX200
Build	3.1.971.0
Date	11/4/2013	2:41 PM
SN	LX10002007002
Batch	Mip1beta_1
Version	1
Operator	966611
ComputerName	D5Y3L1P1
Country Code	409
ProtocolName	AIH_MIP1beta
ProtocolVersion	1
ProtocolDescription
ProtocolDevelopingCompany	Millipore
SampleVolume	50 uL
DDGate	8000 to 15000
SampleTimeout	60 sec
BatchStartTime	11/4/2013 2:43:02 PM
BatchStopTime	11/4/2013 3:41:44 PM
BatchDescription	<None>
ProtocolPlate	Name	Current 96-well plate	Type	96	Plates	1
ProtocolMicrosphere	Map	100 regions	Type	MagPlex	Count	1
ProtocolAnalysis	Type	Quan	Mode	FitOfAllStandards
NormBead	None
ProtocolHeater	Off
Most Recent Calibration and Control Results:
Last MagCAL1 Calibration	Failed 11/4/2013 12:11:16 PM
Last CAL2 Calibration	Passed 10/9/2013 10:52:15 AM
Last MagCON1 Verification	Passed 11/4/2013 12:15:56 PM
Last CON2 Verification	Passed 11/4/2013 12:17:03 PM
CALInfo:
Classification Calibrator Magnetic
Lot	ExpirationDate	CalibrationTime	DDTemp	CL1Temp	CL2Temp	DDVolts	CL1Volts	CL2Volts	DDRVal	CL1RVal	CL2RVal	Result	MachineSerialNo
B28860	6/8/2014	10/9/2013 10:51:16 AM	22.01	22.44	22.01	61.71	89.92	92.66	538	1198	1317	Pass	LX10002007002
Reporter Calibrator
Lot	ExpirationDate	CalibrationTime	RP1(1)Volts	RP1(1)Val	RP1(2)Volts	RP1(2)Val	Result	MachineSerialNo
B28366	5/3/2014	10/9/2013 10:52:21 AM	612.94	3673.2	751.16	16676.52	Pass	LX10002007002
AssayLotInfo:
KitName	LotNumber	ExpirationDate	Manufacturer
Reagent	LotName	LotNumber	ExpirationDate	Manufacturer
Standard1	STD1	8632-2k	4/1/2014	Millipore
Standard2	STD2	8632-2k	4/1/2014	Millipore
Standard3	STD3	8632-2k	4/1/2014	Millipore
Standard4	STD4	8632-2k	4/1/2014	Millipore
Standard5	STD5	8632-2k	4/1/2014	Millipore
Standard6	STD6	8632-2k	4/1/2014	Millipore
Control1	C1	HSP2-102	4/1/2014	Millipore
Control2	C2	HSP2-202	4/1/2014	Millipore
Samples	59	Min Events	100	Per Bead
Results
DataType:	Median
Location	Sample	Analyte 73	Total Events
1(1,A1)	Background0	32	100
2(1,B1)	Standard1	55	100
3(1,C1)	Standard2	76	100
4(1,D1)	Standard3	248.5	100
5(1,E1)	Standard4	1289.5	100
6(1,F1)	Standard5	5218.5	100
7(1,G1)	Standard6	11400.5	100
8(1,H1)	Control1	254	93
9(1,A2)	Control2	1514.5	100
10(1,B2)	Unknown1	323	100
11(1,C2)	Unknown2	284	100
12(1,D2)	Unknown3	95.5	100
13(1,E2)	Unknown4	98	100
14(1,F2)	Unknown5	293	100
15(1,G2)	Unknown6	219.5	100
16(1,H2)	Unknown7	162.5	100
17(1,A3)	Unknown8	138	100
18(1,B3)	Unknown9	113	100
19(1,C3)	Unknown10	39.5	100
20(1,D3)	Unknown11	54.5	92
21(1,E3)	Unknown12	80	100
22(1,F3)	Unknown13	110.5	100
23(1,G3)	Unknown14	106	95
24(1,H3)	Unknown15	618.5	88
25(1,A4)	Unknown16	163.5	100
26(1,B4)	Unknown17	112	100
27(1,C4)	Unknown18	278.5	100
28(1,D4)	Unknown19	91.5	100
29(1,E4)	Unknown20	911.5	100
30(1,F4)	Unknown21	151	81
31(1,G4)	Unknown22	79.5	100
32(1,H4)	Unknown23	62.5	100
33(1,A5)	Unknown24	176.5	100
34(1,B5)	Unknown25	100	100
35(1,C5)	Unknown26	188	95
36(1,D5)	Unknown27	127	86
37(1,E5)	Unknown28	129	100
38(1,F5)	Unknown29	232	100
39(1,G5)	Unknown30	160	100
40(1,H5)	Unknown31	114	100
41(1,A6)	Unknown32	90	100
42(1,B6)	Unknown33	73	100
43(1,C6)	Unknown34	67.5	88
44(1,D6)	Unknown35	76.5	100
45(1,E6)	Unknown36	212	100
46(1,F6)	Unknown37	98.5	100
47(1,G6)	Unknown38	65	73
48(1,H6)	Unknown39	409	100
49(1,A7)	Unknown40	67	100
50(1,B7)	Unknown41	92	100
51(1,C7)	Unknown42	268	100
52(1,D7)	Unknown43	166.5	80
53(1,E7)	Unknown44	69	100
54(1,F7)	Unknown45	80	74
55(1,G7)	Unknown46	116.5	100
56(1,H7)	Unknown47	86	100
57(1,A8)	Unknown48	202	88
58(1,B8)	Unknown49	427.5	100
59(1,C8)	Unknown50	70	100
DataType:	Net MFI
Location	Sample	Analyte 73	Total Events
1(1,A1)	Background0	0	100
2(1,B1)	Standard1	23	100
3(1,C1)	Standard2	44	100
4(1,D1)	Standard3	216.5	100
5(1,E1)	Standard4	1257.5	100
6(1,F1)	Standard5	5186.5	100
7(1,G1)	Standard6	11368.5	100
8(1,H1)	Control1	222	93
9(1,A2)	Control2	1482.5	100
10(1,B2)	Unknown1	291	100
11(1,C2)	Unknown2	252	100
12(1,D2)	Unknown3	63.5	100
13(1,E2)	Unknown4	66	100
14(1,F2)	Unknown5	261	100
15(1,G2)	Unknown6	187.5	100
16(1,H2)	Unknown7	130.5	100
17(1,A3)	Unknown8	106	100
18(1,B3)	Unknown9	81	100
19(1,C3)	Unknown10	7.5	100
20(1,D3)	Unknown11	22.5	92
21(1,E3)	Unknown12	48	100
22(1,F3)	Unknown13	78.5	100
23(1,G3)	Unknown14	74	95
24(1,H3)	Unknown15	586.5	88
25(1,A4)	Unknown16	131.5	100
26(1,B4)	Unknown17	80	100
27(1,C4)	Unknown18	246.5	100
28(1,D4)	Unknown19	59.5	100
29(1,E4)	Unknown20	879.5	100
30(1,F4)	Unknown21	119	81
31(1,G4)	Unknown22	47.5	100
32(1,H4)	Unknown23	30.5	100
33(1,A5)	Unknown24	144.5	100
34(1,B5)	Unknown25	68	100
35(1,C5)	Unknown26	156	95
36(1,D5)	Unknown27	95	86
37(1,E5)	Unknown28	97	100
38(1,F5)	Unknown29	200	100
39(1,G5)	Unknown30	128	100
40(1,H5)	Unknown31	82	100
41(1,A6)	Unknown32	58	100
42(1,B6)	Unknown33	41	100
43(1,C6)	Unknown34	35.5	88
44(1,D6)	Unknown35	44.5	100
45(1,E6)	Unknown36	180	100
46(1,F6)	Unknown37	66.5	100
47(1,G6)	Unknown38	33	73
48(1,H6)	Unknown39	377	100
49(1,A7)	Unknown40	35	100
50(1,B7)	Unknown41	60	100
51(1,C7)	Unknown42	236	100
52(1,D7)	Unknown43	134.5	80
53(1,E7)	Unknown44	37	100
54(1,F7)	Unknown45	48	74
55(1,G7)	Unknown46	84.5	100
56(1,H7)	Unknown47	54	100
57(1,A8)	Unknown48	170	88
58(1,B8)	Unknown49	395.5	100
59(1,C8)	Unknown50	38	100
DataType:	Count
Location	Sample	Analyte 73	Total Events
1(1,A1)	Background0	100	100
2(1,B1)	Standard1	100	100
3(1,C1)	Standard2	100	100
4(1,D1)	Standard3	100	100
5(1,E1)	Standard4	100	100
6(1,F1)	Standard5	100	100
7(1,G1)	Standard6	100	100
8(1,H1)	Control1	93	93
9(1,A2)	Control2	100	100
10(1,B2)	Unknown1	100	100
11(1,C2)	Unknown2	100	100
12(1,D2)	Unknown3	100	100
13(1,E2)	Unknown4	100	100
14(1,F2)	Unknown5	100	100
15(1,G2)	Unknown6	100	100
16(1,H2)	Unknown7	100	100
17(1,A3)	Unknown8	100	100
18(1,B3)	Unknown9	100	100
19(1,C3)	Unknown10	100	100
20(1,D3)	Unknown11	92	92
21(1,E3)	Unknown12	100	100
22(1,F3)	Unknown13	100	100
23(1,G3)	Unknown14	95	95
24(1,H3)	Unknown15	88	88
25(1,A4)	Unknown16	100	100
26(1,B4)	Unknown17	100	100
27(1,C4)	Unknown18	100	100
28(1,D4)	Unknown19	100	100
29(1,E4)	Unknown20	100	100
30(1,F4)	Unknown21	81	81
31(1,G4)	Unknown22	100	100
32(1,H4)	Unknown23	100	100
33(1,A5)	Unknown24	100	100
34(1,B5)	Unknown25	100	100
35(1,C5)	Unknown26	95	95
36(1,D5)	Unknown27	86	86
37(1,E5)	Unknown28	100	100
38(1,F5)	Unknown29	100	100
39(1,G5)	Unknown30	100	100
40(1,H5)	Unknown31	100	100
41(1,A6)	Unknown32	100	100
42(1,B6)	Unknown33	100	100
43(1,C6)	Unknown34	88	88
44(1,D6)	Unknown35	100	100
45(1,E6)	Unknown36	100	100
46(1,F6)	Unknown37	100	100
47(1,G6)	Unknown38	73	73
48(1,H6)	Unknown39	100	100
49(1,A7)	Unknown40	100	100
50(1,B7)	Unknown41	100	100
51(1,C7)	Unknown42	100	100
52(1,D7)	Unknown43	80	80
53(1,E7)	Unknown44	100	100
54(1,F7)	Unknown45	74	74
55(1,G7)	Unknown46	100	100
56(1,H7)	Unknown47	100	100
57(1,A8)	Unknown48	88	88
58(1,B8)	Unknown49	100	100
59(1,C8)	Unknown50	100	100
DataType:	Result
Location	Sample	Analyte 73	Total Events
1(1,A1)	Background0	NaN	100
2(1,B1)	Standard1	10.1441832624327	100
3(1,C1)	Standard2	38.6491713747316	100
4(1,D1)	Standard3	157.445187394473	100
5(1,E1)	Standard4	618.650516063211	100
6(1,F1)	Standard5	2524.43415352682	100
7(1,G1)	Standard6	9940.1166647565	100
8(1,H1)	Control1	160.487535384501	93
9(1,A2)	Control2	711.192997227017	100
10(1,B2)	Unknown1	197.100879755201	100
11(1,C2)	Unknown2	176.732030223493	100
12(1,D2)	Unknown3	57.0527609359057	100
13(1,E2)	Unknown4	59.1930252316827	100
14(1,F2)	Unknown5	181.501366472015	100
15(1,G2)	Unknown6	141.016405515966	100
16(1,H2)	Unknown7	106.205328585227	100
17(1,A3)	Unknown8	89.7150430838098	100
18(1,B3)	Unknown9	71.3452294887013	100
19(1,C3)	Unknown10	< 10	100
20(1,D3)	Unknown11	9.03394620101096	92
21(1,E3)	Unknown12	42.7374032565046	100
22(1,F3)	Unknown13	69.3914269259702	100
23(1,G3)	Unknown14	65.8074288648803	95
24(1,H3)	Unknown15	336.154996527335	88
25(1,A4)	Unknown16	106.854250312736	100
26(1,B4)	Unknown17	70.5667537475136	100
27(1,C4)	Unknown18	173.795112474734	100
28(1,D4)	Unknown19	53.5442578634151	100
29(1,E4)	Unknown20	462.005791177295	100
30(1,F4)	Unknown21	98.6150491659486	81
31(1,G4)	Unknown22	42.2374879020966	100
32(1,H4)	Unknown23	22.6252331631606	100
33(1,A5)	Unknown24	115.145463703962	100
34(1,B5)	Unknown25	60.878645446615	100
35(1,C5)	Unknown26	122.27749627708	95
36(1,D5)	Unknown27	81.8656841908144	86
37(1,E5)	Unknown28	83.317381927068	100
38(1,F5)	Unknown29	148.182415388567	100
39(1,G5)	Unknown30	104.575564908546	100
40(1,H5)	Unknown31	72.1197541636625	100
41(1,A6)	Unknown32	52.1993985216692	100
42(1,B6)	Unknown33	35.4323021529412	100
43(1,C6)	Unknown34	29.0963099278178	88
44(1,D6)	Unknown35	39.1719243845019	100
45(1,E6)	Unknown36	136.648590956287	100
46(1,F6)	Unknown37	59.6165790290288	100
47(1,G6)	Unknown38	25.9679422999738	73
48(1,H6)	Unknown39	239.80386885616	100
49(1,A7)	Unknown40	28.4852709023879	100
50(1,B7)	Unknown41	53.9888647136849	100
51(1,C7)	Unknown42	168.138537808909	100
52(1,D7)	Unknown43	108.791069405182	80
53(1,E7)	Unknown44	30.8905877965046	100
54(1,F7)	Unknown45	42.7374032565046	74
55(1,G7)	Unknown46	74.0393600080535	100
56(1,H7)	Unknown47	48.5258826578836	100
57(1,A8)	Unknown48	130.737755206225	88
58(1,B8)	Unknown49	248.68150838706	100
59(1,C8)	Unknown50	32.0570209608216	100
DataType:	Range
Location	Sample	Analyte 73	Total Events
1(1,A1)	Background0		100
2(1,B1)	Standard1		100
3(1,C1)	Standard2		100
4(1,D1)	Standard3		100
5(1,E1)	Standard4		100
6(1,F1)	Standard5		100
7(1,G1)	Standard6		100
8(1,H1)	Control1		93
9(1,A2)	Control2		100
10(1,B2)	Unknown1		100
11(1,C2)	Unknown2		100
12(1,D2)	Unknown3		100
13(1,E2)	Unknown4		100
14(1,F2)	Unknown5		100
15(1,G2)	Unknown6		100
16(1,H2)	Unknown7		100
17(1,A3)	Unknown8		100
18(1,B3)	Unknown9		100
19(1,C3)	Unknown10		100
20(1,D3)	Unknown11		92
21(1,E3)	Unknown12		100
22(1,F3)	Unknown13		100
23(1,G3)	Unknown14		95
24(1,H3)	Unknown15		88
25(1,A4)	Unknown16		100
26(1,B4)	Unknown17		100
27(1,C4)	Unknown18		100
28(1,D4)	Unknown19		100
29(1,E4)	Unknown20		100
30(1,F4)	Unknown21		81
31(1,G4)	Unknown22		100
32(1,H4)	Unknown23		100
33(1,A5)	Unknown24		100
34(1,B5)	Unknown25		100
35(1,C5)	Unknown26		95
36(1,D5)	Unknown27		86
37(1,E5)	Unknown28		100
38(1,F5)	Unknown29		100
39(1,G5)	Unknown30		100
40(1,H5)	Unknown31		100
41(1,A6)	Unknown32		100
42(1,B6)	Unknown33		100
43(1,C6)	Unknown34		88
44(1,D6)	Unknown35		100
45(1,E6)	Unknown36		100
46(1,F6)	Unknown37		100
47(1,G6)	Unknown38		73
48(1,H6)	Unknown39		100
49(1,A7)	Unknown40		100
50(1,B7)	Unknown41		100
51(1,C7)	Unknown42		100
52(1,D7)	Unknown43		80
53(1,E7)	Unknown44		100
54(1,F7)	Unknown45		74
55(1,G7)	Unknown46		100
56(1,H7)	Unknown47		100
57(1,A8)	Unknown48		88
58(1,B8)	Unknown49		100
59(1,C8)	Unknown50		100
DataType:	Avg Net MFI
Sample	Analyte 73
Control1	222
Control2	1482.5
Standard1	23
Standard2	44
Standard3	216.5
Standard4	1257.5
Standard5	5186.5
Standard6	11368.5
Unknown1	291
Unknown2	252
Unknown3	63.5
Unknown4	66
Unknown5	261
Unknown6	187.5
Unknown7	130.5
Unknown8	106
Unknown9	81
Unknown10	7.5
Unknown11	22.5
Unknown12	48
Unknown13	78.5
Unknown14	74
Unknown15	586.5
Unknown16	131.5
Unknown17	80
Unknown18	246.5
Unknown19	59.5
Unknown20	879.5
Unknown21	119
Unknown22	47.5
Unknown23	30.5
Unknown24	144.5
Unknown25	68
Unknown26	156
Unknown27	95
Unknown28	97
Unknown29	200
Unknown30	128
Unknown31	82
Unknown32	58
Unknown33	41
Unknown34	35.5
Unknown35	44.5
Unknown36	180
Unknown37	66.5
Unknown38	33
Unknown39	377
Unknown40	35
Unknown41	60
Unknown42	236
Unknown43	134.5
Unknown44	37
Unknown45	48
Unknown46	84.5
Unknown47	54
Unknown48	170
Unknown49	395.5
Unknown50	38
DataType:	Avg Result
Sample	Analyte 73
Control1	160.487535384501
Control2	711.192997227017
Standard1	10.1441832624327
Standard2	38.6491713747316
Standard3	157.445187394473
Standard4	618.650516063211
Standard5	2524.43415352682
Standard6	9940.1166647565
Unknown1	197.100879755201
Unknown2	176.732030223493
Unknown3	57.0527609359057
Unknown4	59.1930252316827
Unknown5	181.501366472015
Unknown6	141.016405515966
Unknown7	106.205328585227
Unknown8	89.7150430838098
Unknown9	71.3452294887013
Unknown10	< 10
Unknown11	9.03394620101096
Unknown12	42.7374032565046
Unknown13	69.3914269259702
Unknown14	65.8074288648803
Unknown15	336.154996527335
Unknown16	106.854250312736
Unknown17	70.5667537475136
Unknown18	173.795112474734
Unknown19	53.5442578634151
Unknown20	462.005791177295
Unknown21	98.6150491659486
Unknown22	42.2374879020966
Unknown23	22.6252331631606
Unknown24	115.145463703962
Unknown25	60.878645446615
Unknown26	122.27749627708
Unknown27	81.8656841908144
Unknown28	83.317381927068
Unknown29	148.182415388567
Unknown30	104.575564908546
Unknown31	72.1197541636625
Unknown32	52.1993985216692
Unknown33	35.4323021529412
Unknown34	29.0963099278178
Unknown35	39.1719243845019
Unknown36	136.648590956287
Unknown37	59.6165790290288
Unknown38	25.9679422999738
Unknown39	239.80386885616
Unknown40	28.4852709023879
Unknown41	53.9888647136849
Unknown42	168.138537808909
Unknown43	108.791069405182
Unknown44	30.8905877965046
Unknown45	42.7374032565046
Unknown46	74.0393600080535
Unknown47	48.5258826578836
Unknown48	130.737755206225
Unknown49	248.68150838706
Unknown50	32.0570209608216
DataType:	Avg Range
Sample	Analyte 73
Control1
Control2
Standard1
Standard2
Standard3
Standard4
Standard5
Standard6
Unknown1
Unknown2
Unknown3
Unknown4
Unknown5
Unknown6
Unknown7
Unknown8
Unknown9
Unknown10
Unknown11
Unknown12
Unknown13
Unknown14
Unknown15
Unknown16
Unknown17
Unknown18
Unknown19
Unknown20
Unknown21
Unknown22
Unknown23
Unknown24
Unknown25
Unknown26
Unknown27
Unknown28
Unknown29
Unknown30
Unknown31
Unknown32
Unknown33
Unknown34
Unknown35
Unknown36
Unknown37
Unknown38
Unknown39
Unknown40
Unknown41
Unknown42
Unknown43
Unknown44
Unknown45
Unknown46
Unknown47
Unknown48
Unknown49
Unknown50
DataType:	%CV Replicates
Sample	Analyte 73
Control1
Control2
Standard1
Standard2
Standard3
Standard4
Standard5
Standard6
Unknown1
Unknown2
Unknown3
Unknown4
Unknown5
Unknown6
Unknown7
Unknown8
Unknown9
Unknown10
Unknown11
Unknown12
Unknown13
Unknown14
Unknown15
Unknown16
Unknown17
Unknown18
Unknown19
Unknown20
Unknown21
Unknown22
Unknown23
Unknown24
Unknown25
Unknown26
Unknown27
Unknown28
Unknown29
Unknown30
Unknown31
Unknown32
Unknown33
Unknown34
Unknown35
Unknown36
Unknown37
Unknown38
Unknown39
Unknown40
Unknown41
Unknown42
Unknown43
Unknown44
Unknown45
Unknown46
Unknown47
Unknown48
Unknown49
Unknown50
DataType:	% Recovery
Location	Sample	Analyte 73
2(1,B1)	Standard1	101.44
3(1,C1)	Standard2	99.10
4(1,D1)	Standard3	100.93
5(1,E1)	Standard4	98.98
6(1,F1)	Standard5	100.98
7(1,G1)	Standard6	99.40
8(1,H1)	Control1	119.77
9(1,A2)	Control2	91.77
DataType:	Comments
Location	Sample	Analyte 73
1(1,A1)	Background0
2(1,B1)	Standard1
3(1,C1)	Standard2
4(1,D1)	Standard3
5(1,E1)	Standard4
6(1,F1)	Standard5
7(1,G1)	Standard6
8(1,H1)	Control1
9(1,A2)	Control2
10(1,B2)	Unknown1
11(1,C2)	Unknown2
12(1,D2)	Unknown3
13(1,E2)	Unknown4
14(1,F2)	Unknown5
15(1,G2)	Unknown6
16(1,H2)	Unknown7
17(1,A3)	Unknown8
18(1,B3)	Unknown9
19(1,C3)	Unknown10
20(1,D3)	Unknown11	Extrapolated
21(1,E3)	Unknown12
22(1,F3)	Unknown13
23(1,G3)	Unknown14
24(1,H3)	Unknown15
25(1,A4)	Unknown16
26(1,B4)	Unknown17
27(1,C4)	Unknown18
28(1,D4)	Unknown19
29(1,E4)	Unknown20
30(1,F4)	Unknown21
31(1,G4)	Unknown22
32(1,H4)	Unknown23
33(1,A5)	Unknown24
34(1,B5)	Unknown25
35(1,C5)	Unknown26
36(1,D5)	Unknown27
37(1,E5)	Unknown28
38(1,F5)	Unknown29
39(1,G5)	Unknown30
40(1,H5)	Unknown31
41(1,A6)	Unknown32
42(1,B6)	Unknown33
43(1,C6)	Unknown34
44(1,D6)	Unknown35
45(1,E6)	Unknown36
46(1,F6)	Unknown37
47(1,G6)	Unknown38
48(1,H6)	Unknown39
49(1,A7)	Unknown40
50(1,B7)	Unknown41
51(1,C7)	Unknown42
52(1,D7)	Unknown43
53(1,E7)	Unknown44
54(1,F7)	Unknown45
55(1,G7)	Unknown46
56(1,H7)	Unknown47
57(1,A8)	Unknown48
58(1,B8)	Unknown49
59(1,C8)	Unknown50
DataType:	Units
Analyte:	Analyte 73
BeadID:	73
Units:	pg/ml
DataType:	Standard Expected Concentration
Reagent	Analyte 73
Standard1	10
Standard2	39
Standard3	156
Standard4	625
Standard5	2500
Standard6	10000
DataType:	Control Expected Concentration
Reagent	Analyte 73
Control1	134
Control2	775
DataType:	Control Range - Low
Reagent	Analyte 73
Control1	90
Control2	504
DataType:	Control Range - High
Reagent	Analyte 73
Control1	187
Control2	1046
DataType:	Per Bead Count
Analyte:	Analyte 73
BeadID:	73
Per Bead:	100
DataType:	Dilution Factor
Location	Sample	Dilution Factor
1(1,A1)	Background0
2(1,B1)	Standard1
3(1,C1)	Standard2
4(1,D1)	Standard3
5(1,E1)	Standard4
6(1,F1)	Standard5
7(1,G1)	Standard6
8(1,H1)	Control1	1
9(1,A2)	Control2	1
10(1,B2)	Unknown1	1
11(1,C2)	Unknown2	1
12(1,D2)	Unknown3	1
13(1,E2)	Unknown4	1
14(1,F2)	Unknown5	1
15(1,G2)	Unknown6	1
16(1,H2)	Unknown7	1
17(1,A3)	Unknown8	1
18(1,B3)	Unknown9	1
19(1,C3)	Unknown10	1
20(1,D3)	Unknown11	1
21(1,E3)	Unknown12	1
22(1,F3)	Unknown13	1
23(1,G3)	Unknown14	1
24(1,H3)	Unknown15	1
25(1,A4)	Unknown16	1
26(1,B4)	Unknown17	1
27(1,C4)	Unknown18	1
28(1,D4)	Unknown19	1
29(1,E4)	Unknown20	1
30(1,F4)	Unknown21	1
31(1,G4)	Unknown22	1
32(1,H4)	Unknown23	1
33(1,A5)	Unknown24	1
34(1,B5)	Unknown25	1
35(1,C5)	Unknown26	1
36(1,D5)	Unknown27	1
37(1,E5)	Unknown28	1
38(1,F5)	Unknown29	1
39(1,G5)	Unknown30	1
40(1,H5)	Unknown31	1
41(1,A6)	Unknown32	1
42(1,B6)	Unknown33	1
43(1,C6)	Unknown34	1
44(1,D6)	Unknown35	1
45(1,E6)	Unknown36	1
46(1,F6)	Unknown37	1
47(1,G6)	Unknown38	1
48(1,H6)	Unknown39	1
49(1,A7)	Unknown40	1
50(1,B7)	Unknown41	1
51(1,C7)	Unknown42	1
52(1,D7)	Unknown43	1
53(1,E7)	Unknown44	1
54(1,F7)	Unknown45	1
55(1,G7)	Unknown46	1
56(1,H7)	Unknown47	1
57(1,A8)	Unknown48	1
58(1,B8)	Unknown49	1
59(1,C8)	Unknown50	1
DataType:	Analysis Types
Analyte:	Analyte 73
AnalysisType	Logistic 5P Weighted
DataType:	Analysis Coefficients
Analyte:	Analyte 73
Coefficient A	19.9834099136356
Coefficient B	18816.2407473218
Coefficient C	2560.62811579901
Coefficient D	-0.853684139466523
Coefficient F	1.84694148539922
DataType:	R^2
Analyte:	Analyte 73
Value	0.999890178403325
DataType:	Audit Logs
UserId	Date	Message
DataType:	Warnings/Errors
Location	Status	Message
1,H1	Warning	The acquisition had at least one region that did not reach the maximum count. (0x4FF010AB)
1,D3	Warning	The acquisition had at least one region that did not reach the maximum count. (0x4FF010AB)
1,G3	Warning	The acquisition had at least one region that did not reach the maximum count. (0x4FF010AB)
1,H3	Warning	The acquisition had at least one region that did not reach the maximum count. (0x4FF010AB)
1,F4	Warning	The acquisition had at least one region that did not reach the maximum count. (0x4FF010AB)
1,C5	Warning	The acquisition had at least one region that did not reach the maximum count. (0x4FF010AB)
1,D5	Warning	The acquisition had at least one region that did not reach the maximum count. (0x4FF010AB)
1,C6	Warning	The acquisition had at least one region that did not reach the maximum count. (0x4FF010AB)
1,G6	Warning	The acquisition had at least one region that did not reach the maximum count. (0x4FF010AB)
1,D7	Warning	The acquisition had at least one region that did not reach the maximum count. (0x4FF010AB)
1,F7	Warning	The acquisition had at least one region that did not reach the maximum count. (0x4FF010AB)
1,A8	Warning	The acquisition had at least one region that did not reach the maximum count. (0x4FF010AB)
-- CRC --
CRC32: B5E0863B
