# Supplementary material for: Decreased Serum Level of miR-146a as Sign of Chronic Inflammation in Type 2 Diabetic Patients
Source: PLoS One. 2014 Dec 12;9(12):e115209. doi: 10.1371/journal.pone.0115209 (PMC4264887; doi:10.1371/journal.pone.0115209)
Supplement: S1 Data — Raw data points of the tested serum levels of microRNAs, cytokines, chemokines and growth factors of T2D patients and Non-diabetic controls. The levels of TNFα, IL-1β, IL-6, NGF, HGF, PAI, Resistin, CCL2 (MCP-1), Adiponectin, Leptin, IL-8, and MIP1β (CCL4) were measured by flow cytometry (BD LSR II Biosciences, California, and EE.UU.) using a commercially available multi-analyte cytometric bead array system (Milliplex Map, U.S.A.). MicroRNA quantitative real-time PCR (qPCR) was performed using pre-designed TaqMan microRNA, with an ABI 7900 HT real-time PCR machine. SDS software (ABI) was used to collect the data. (ZIP) [file pone.0115209.s005.zip › Mip1beta_2.csv]

Program	xPONENT		LX100/LX200
Build	3.1.971.0
Date	11/4/2013	1:42 PM
SN	LX10002007002
Batch	Mip1beta_2
Version	1
Operator	966611
ComputerName	D5Y3L1P1
Country Code	409
ProtocolName	AIH_MIP1beta
ProtocolVersion	1
ProtocolDescription
ProtocolDevelopingCompany	Millipore
SampleVolume	50 uL
DDGate	8000 to 15000
SampleTimeout	60 sec
BatchStartTime	11/4/2013 1:46:12 PM
BatchStopTime	11/4/2013 2:38:31 PM
BatchDescription	<None>
ProtocolPlate	Name	Current 96-well plate	Type	96	Plates	1
ProtocolMicrosphere	Map	100 regions	Type	MagPlex	Count	1
ProtocolAnalysis	Type	Quan	Mode	FitOfAllStandards
NormBead	None
ProtocolHeater	Off
Most Recent Calibration and Control Results:
Last MagCAL1 Calibration	Failed 11/4/2013 12:11:16 PM
Last CAL2 Calibration	Passed 10/9/2013 10:52:15 AM
Last MagCON1 Verification	Passed 11/4/2013 12:15:56 PM
Last CON2 Verification	Passed 11/4/2013 12:17:03 PM
CALInfo:
Classification Calibrator Magnetic
Lot	ExpirationDate	CalibrationTime	DDTemp	CL1Temp	CL2Temp	DDVolts	CL1Volts	CL2Volts	DDRVal	CL1RVal	CL2RVal	Result	MachineSerialNo
B28860	6/8/2014	10/9/2013 10:51:16 AM	22.01	22.44	22.01	61.71	89.92	92.66	538	1198	1317	Pass	LX10002007002
Reporter Calibrator
Lot	ExpirationDate	CalibrationTime	RP1(1)Volts	RP1(1)Val	RP1(2)Volts	RP1(2)Val	Result	MachineSerialNo
B28366	5/3/2014	10/9/2013 10:52:21 AM	612.94	3673.2	751.16	16676.52	Pass	LX10002007002
AssayLotInfo:
KitName	LotNumber	ExpirationDate	Manufacturer
Reagent	LotName	LotNumber	ExpirationDate	Manufacturer
Standard1	STD1	8632-2k	4/1/2014	Millipore
Standard2	STD2	8632-2k	4/1/2014	Millipore
Standard3	STD3	8632-2k	4/1/2014	Millipore
Standard4	STD4	8632-2k	4/1/2014	Millipore
Standard5	STD5	8632-2k	4/1/2014	Millipore
Standard6	STD6	8632-2k	4/1/2014	Millipore
Control1	C1	HSP2-102	4/1/2014	Millipore
Control2	C2	HSP2-202	4/1/2014	Millipore
Samples	77	Min Events	100	Per Bead
Results
DataType:	Median
Location	Sample	Analyte 73	Total Events
1(1,A1)	Background0	53.5	84
2(1,B1)	Standard1	69	91
3(1,C1)	Standard2	106	100
4(1,D1)	Standard3	371.5	100
5(1,E1)	Standard4	1479.5	100
6(1,F1)	Standard5	5577	100
7(1,G1)	Standard6	11774	100
8(1,H1)	Control1	352	67
9(1,A2)	Control2	1873	77
10(1,B2)	Unknown1	225.5	100
11(1,C2)	Unknown2	209	100
12(1,D2)	Unknown3	576.5	100
13(1,E2)	Unknown4	210.5	100
14(1,F2)	Unknown5	718	100
15(1,G2)	Unknown6	118	100
16(1,H2)	Unknown7	450	100
17(1,A3)	Unknown8	162	100
18(1,B3)	Unknown9	348.5	100
19(1,C3)	Unknown10	204.5	100
20(1,D3)	Unknown11	174.5	100
21(1,E3)	Unknown12	376.5	100
22(1,F3)	Unknown13	138	100
23(1,G3)	Unknown14	249.5	100
24(1,H3)	Unknown15	154	100
25(1,A4)	Unknown16	630	100
26(1,B4)	Unknown17	134.5	100
27(1,C4)	Unknown18	133	100
28(1,D4)	Unknown19	72	100
29(1,E4)	Unknown20	170.5	100
30(1,F4)	Unknown21	191.5	100
31(1,G4)	Unknown22	88	100
32(1,H4)	Unknown23	917	100
33(1,A5)	Unknown24	103	100
34(1,B5)	Unknown25	115.5	100
35(1,C5)	Unknown26	96	100
36(1,D5)	Unknown27	250	100
37(1,E5)	Unknown28	89	100
38(1,F5)	Unknown29	331.5	100
39(1,G5)	Unknown30	500.5	100
40(1,H5)	Unknown31	846.5	100
41(1,A6)	Unknown32	295	100
42(1,B6)	Unknown33	232	100
43(1,C6)	Unknown34	132.5	100
44(1,D6)	Unknown35	268	100
45(1,E6)	Unknown36	257	100
46(1,F6)	Unknown37	249.5	100
47(1,G6)	Unknown38	160	100
48(1,H6)	Unknown39	223	100
49(1,A7)	Unknown40	85	100
50(1,B7)	Unknown41	219	100
51(1,C7)	Unknown42	93	100
52(1,D7)	Unknown43	264.5	100
53(1,E7)	Unknown44	97.5	100
54(1,F7)	Unknown45	95	100
55(1,G7)	Unknown46	1210.5	100
56(1,H7)	Unknown47	779.5	100
57(1,A8)	Unknown48	208.5	100
58(1,B8)	Unknown49	66.5	100
59(1,C8)	Unknown50	223.5	100
60(1,D8)	Unknown51	298	100
61(1,E8)	Unknown52	142	100
62(1,F8)	Unknown53	119.5	100
63(1,G8)	Unknown54	117	100
64(1,H8)	Unknown55	313.5	100
65(1,A9)	Unknown56	70	100
66(1,B9)	Unknown57	132.5	100
67(1,C9)	Unknown58	70	100
68(1,D9)	Unknown59	404.5	100
69(1,E9)	Unknown60	241	100
70(1,F9)	Unknown61	179	100
71(1,G9)	Unknown62	112	100
72(1,H9)	Unknown63	145.5	100
73(1,A10)	Unknown64	88.5	100
74(1,B10)	Unknown65	325	100
75(1,C10)	Unknown66	227	100
76(1,D10)	Unknown67	86.5	100
77(1,E10)	Unknown68	104	100
DataType:	Net MFI
Location	Sample	Analyte 73	Total Events
1(1,A1)	Background0	0	84
2(1,B1)	Standard1	15.5	91
3(1,C1)	Standard2	52.5	100
4(1,D1)	Standard3	318	100
5(1,E1)	Standard4	1426	100
6(1,F1)	Standard5	5523.5	100
7(1,G1)	Standard6	11720.5	100
8(1,H1)	Control1	298.5	67
9(1,A2)	Control2	1819.5	77
10(1,B2)	Unknown1	172	100
11(1,C2)	Unknown2	155.5	100
12(1,D2)	Unknown3	523	100
13(1,E2)	Unknown4	157	100
14(1,F2)	Unknown5	664.5	100
15(1,G2)	Unknown6	64.5	100
16(1,H2)	Unknown7	396.5	100
17(1,A3)	Unknown8	108.5	100
18(1,B3)	Unknown9	295	100
19(1,C3)	Unknown10	151	100
20(1,D3)	Unknown11	121	100
21(1,E3)	Unknown12	323	100
22(1,F3)	Unknown13	84.5	100
23(1,G3)	Unknown14	196	100
24(1,H3)	Unknown15	100.5	100
25(1,A4)	Unknown16	576.5	100
26(1,B4)	Unknown17	81	100
27(1,C4)	Unknown18	79.5	100
28(1,D4)	Unknown19	18.5	100
29(1,E4)	Unknown20	117	100
30(1,F4)	Unknown21	138	100
31(1,G4)	Unknown22	34.5	100
32(1,H4)	Unknown23	863.5	100
33(1,A5)	Unknown24	49.5	100
34(1,B5)	Unknown25	62	100
35(1,C5)	Unknown26	42.5	100
36(1,D5)	Unknown27	196.5	100
37(1,E5)	Unknown28	35.5	100
38(1,F5)	Unknown29	278	100
39(1,G5)	Unknown30	447	100
40(1,H5)	Unknown31	793	100
41(1,A6)	Unknown32	241.5	100
42(1,B6)	Unknown33	178.5	100
43(1,C6)	Unknown34	79	100
44(1,D6)	Unknown35	214.5	100
45(1,E6)	Unknown36	203.5	100
46(1,F6)	Unknown37	196	100
47(1,G6)	Unknown38	106.5	100
48(1,H6)	Unknown39	169.5	100
49(1,A7)	Unknown40	31.5	100
50(1,B7)	Unknown41	165.5	100
51(1,C7)	Unknown42	39.5	100
52(1,D7)	Unknown43	211	100
53(1,E7)	Unknown44	44	100
54(1,F7)	Unknown45	41.5	100
55(1,G7)	Unknown46	1157	100
56(1,H7)	Unknown47	726	100
57(1,A8)	Unknown48	155	100
58(1,B8)	Unknown49	13	100
59(1,C8)	Unknown50	170	100
60(1,D8)	Unknown51	244.5	100
61(1,E8)	Unknown52	88.5	100
62(1,F8)	Unknown53	66	100
63(1,G8)	Unknown54	63.5	100
64(1,H8)	Unknown55	260	100
65(1,A9)	Unknown56	16.5	100
66(1,B9)	Unknown57	79	100
67(1,C9)	Unknown58	16.5	100
68(1,D9)	Unknown59	351	100
69(1,E9)	Unknown60	187.5	100
70(1,F9)	Unknown61	125.5	100
71(1,G9)	Unknown62	58.5	100
72(1,H9)	Unknown63	92	100
73(1,A10)	Unknown64	35	100
74(1,B10)	Unknown65	271.5	100
75(1,C10)	Unknown66	173.5	100
76(1,D10)	Unknown67	33	100
77(1,E10)	Unknown68	50.5	100
DataType:	Count
Location	Sample	Analyte 73	Total Events
1(1,A1)	Background0	84	84
2(1,B1)	Standard1	91	91
3(1,C1)	Standard2	100	100
4(1,D1)	Standard3	100	100
5(1,E1)	Standard4	100	100
6(1,F1)	Standard5	100	100
7(1,G1)	Standard6	100	100
8(1,H1)	Control1	67	67
9(1,A2)	Control2	77	77
10(1,B2)	Unknown1	100	100
11(1,C2)	Unknown2	100	100
12(1,D2)	Unknown3	100	100
13(1,E2)	Unknown4	100	100
14(1,F2)	Unknown5	100	100
15(1,G2)	Unknown6	100	100
16(1,H2)	Unknown7	100	100
17(1,A3)	Unknown8	100	100
18(1,B3)	Unknown9	100	100
19(1,C3)	Unknown10	100	100
20(1,D3)	Unknown11	100	100
21(1,E3)	Unknown12	100	100
22(1,F3)	Unknown13	100	100
23(1,G3)	Unknown14	100	100
24(1,H3)	Unknown15	100	100
25(1,A4)	Unknown16	100	100
26(1,B4)	Unknown17	100	100
27(1,C4)	Unknown18	100	100
28(1,D4)	Unknown19	100	100
29(1,E4)	Unknown20	100	100
30(1,F4)	Unknown21	100	100
31(1,G4)	Unknown22	100	100
32(1,H4)	Unknown23	100	100
33(1,A5)	Unknown24	100	100
34(1,B5)	Unknown25	100	100
35(1,C5)	Unknown26	100	100
36(1,D5)	Unknown27	100	100
37(1,E5)	Unknown28	100	100
38(1,F5)	Unknown29	100	100
39(1,G5)	Unknown30	100	100
40(1,H5)	Unknown31	100	100
41(1,A6)	Unknown32	100	100
42(1,B6)	Unknown33	100	100
43(1,C6)	Unknown34	100	100
44(1,D6)	Unknown35	100	100
45(1,E6)	Unknown36	100	100
46(1,F6)	Unknown37	100	100
47(1,G6)	Unknown38	100	100
48(1,H6)	Unknown39	100	100
49(1,A7)	Unknown40	100	100
50(1,B7)	Unknown41	100	100
51(1,C7)	Unknown42	100	100
52(1,D7)	Unknown43	100	100
53(1,E7)	Unknown44	100	100
54(1,F7)	Unknown45	100	100
55(1,G7)	Unknown46	100	100
56(1,H7)	Unknown47	100	100
57(1,A8)	Unknown48	100	100
58(1,B8)	Unknown49	100	100
59(1,C8)	Unknown50	100	100
60(1,D8)	Unknown51	100	100
61(1,E8)	Unknown52	100	100
62(1,F8)	Unknown53	100	100
63(1,G8)	Unknown54	100	100
64(1,H8)	Unknown55	100	100
65(1,A9)	Unknown56	100	100
66(1,B9)	Unknown57	100	100
67(1,C9)	Unknown58	100	100
68(1,D9)	Unknown59	100	100
69(1,E9)	Unknown60	100	100
70(1,F9)	Unknown61	100	100
71(1,G9)	Unknown62	100	100
72(1,H9)	Unknown63	100	100
73(1,A10)	Unknown64	100	100
74(1,B10)	Unknown65	100	100
75(1,C10)	Unknown66	100	100
76(1,D10)	Unknown67	100	100
77(1,E10)	Unknown68	100	100
DataType:	Result
Location	Sample	Analyte 73	Total Events
1(1,A1)	Background0	NaN	84
2(1,B1)	Standard1	10.0683871978571	91
3(1,C1)	Standard2	38.3284659019777	100
4(1,D1)	Standard3	163.020451296906	100
5(1,E1)	Standard4	591.223476008129	100
6(1,F1)	Standard5	2662.03414834293	100
7(1,G1)	Standard6	9723.64734555063	100
8(1,H1)	Control1	154.949713597894	67
9(1,A2)	Control2	747.618016695184	77
10(1,B2)	Unknown1	100.034967411577	100
11(1,C2)	Unknown2	92.3796975670596	100
12(1,D2)	Unknown3	244.696042638089	100
13(1,E2)	Unknown4	93.0824966170899	100
14(1,F2)	Unknown5	299.256191400228	100
15(1,G2)	Unknown6	45.587453436116	100
16(1,H2)	Unknown7	194.860890280283	100
17(1,A3)	Unknown8	69.4728379881063	100
18(1,B3)	Unknown9	153.492873985339	100
19(1,C3)	Unknown10	90.2624519387464	100
20(1,D3)	Unknown11	75.7582919615454	100
21(1,E3)	Unknown12	165.078018134566	100
22(1,F3)	Unknown13	56.8603519377669	100
23(1,G3)	Unknown14	110.907795861676	100
24(1,H3)	Unknown15	65.356838395983	100
25(1,A4)	Unknown16	265.427706289823	100
26(1,B4)	Unknown17	54.9467056506954	100
27(1,C4)	Unknown18	54.1196929353492	100
28(1,D4)	Unknown19	13.1621536215309	100
29(1,E4)	Unknown20	73.7647962051445	100
30(1,F4)	Unknown21	84.066057993788	100
31(1,G4)	Unknown22	26.2943154293919	100
32(1,H4)	Unknown23	375.135043038499	100
33(1,A5)	Unknown24	36.4350294844488	100
34(1,B5)	Unknown25	44.11180952329	100
35(1,C5)	Unknown26	31.8614786903264	100
36(1,D5)	Unknown27	111.131405909737	100
37(1,E5)	Unknown28	27.0145631510868	100
38(1,F5)	Unknown29	146.377999754679	100
39(1,G5)	Unknown30	214.926217335187	100
40(1,H5)	Unknown31	348.302160782663	100
41(1,A6)	Unknown32	130.855233649248	100
42(1,B6)	Unknown33	103.00817064212	100
43(1,C6)	Unknown34	53.8430707364729	100
44(1,D6)	Unknown35	119.111459833774	100
45(1,E6)	Unknown36	114.250589727265	100
46(1,F6)	Unknown37	110.907795861676	100
47(1,G6)	Unknown38	68.4511586770719	100
48(1,H6)	Unknown39	98.8853202245884	100
49(1,A7)	Unknown40	24.0831566601181	100
50(1,B7)	Unknown41	97.0385276579025	100
51(1,C7)	Unknown42	29.8226799919361	100
52(1,D7)	Unknown43	117.570004753486	100
53(1,E7)	Unknown44	32.8618584455876	100
54(1,F7)	Unknown45	31.1877165132932	100
55(1,G7)	Unknown46	487.138342905632	100
56(1,H7)	Unknown47	322.764264896974	100
57(1,A8)	Unknown48	92.1451080969816	100
58(1,B8)	Unknown49	7.10317244577738	100
59(1,C8)	Unknown50	99.1155285121675	100
60(1,D8)	Unknown51	132.145289377598	100
61(1,E8)	Unknown52	59.0214148519392	100
62(1,F8)	Unknown53	46.4646716916227	100
63(1,G8)	Unknown54	44.9992821712844	100
64(1,H8)	Unknown55	138.768357861854	100
65(1,A9)	Unknown56	11.1425386988782	100
66(1,B9)	Unknown57	53.8430707364729	100
67(1,C9)	Unknown58	11.1425386988782	100
68(1,D9)	Unknown59	176.519797308922	100
69(1,E9)	Unknown60	107.08910269776	100
70(1,F9)	Unknown61	77.9823952911745	100
71(1,G9)	Unknown62	42.0153518306429	100
72(1,H9)	Unknown63	60.8911348200292	100
73(1,A10)	Unknown64	26.6554223198409	100
74(1,B10)	Unknown65	143.639589926706	100
75(1,C10)	Unknown66	100.72310125579	100
76(1,D10)	Unknown67	25.1986428557212	100
77(1,E10)	Unknown68	37.0702057947513	100
DataType:	Range
Location	Sample	Analyte 73	Total Events
1(1,A1)	Background0		84
2(1,B1)	Standard1		91
3(1,C1)	Standard2		100
4(1,D1)	Standard3		100
5(1,E1)	Standard4		100
6(1,F1)	Standard5		100
7(1,G1)	Standard6		100
8(1,H1)	Control1		67
9(1,A2)	Control2		77
10(1,B2)	Unknown1		100
11(1,C2)	Unknown2		100
12(1,D2)	Unknown3		100
13(1,E2)	Unknown4		100
14(1,F2)	Unknown5		100
15(1,G2)	Unknown6		100
16(1,H2)	Unknown7		100
17(1,A3)	Unknown8		100
18(1,B3)	Unknown9		100
19(1,C3)	Unknown10		100
20(1,D3)	Unknown11		100
21(1,E3)	Unknown12		100
22(1,F3)	Unknown13		100
23(1,G3)	Unknown14		100
24(1,H3)	Unknown15		100
25(1,A4)	Unknown16		100
26(1,B4)	Unknown17		100
27(1,C4)	Unknown18		100
28(1,D4)	Unknown19		100
29(1,E4)	Unknown20		100
30(1,F4)	Unknown21		100
31(1,G4)	Unknown22		100
32(1,H4)	Unknown23		100
33(1,A5)	Unknown24		100
34(1,B5)	Unknown25		100
35(1,C5)	Unknown26		100
36(1,D5)	Unknown27		100
37(1,E5)	Unknown28		100
38(1,F5)	Unknown29		100
39(1,G5)	Unknown30		100
40(1,H5)	Unknown31		100
41(1,A6)	Unknown32		100
42(1,B6)	Unknown33		100
43(1,C6)	Unknown34		100
44(1,D6)	Unknown35		100
45(1,E6)	Unknown36		100
46(1,F6)	Unknown37		100
47(1,G6)	Unknown38		100
48(1,H6)	Unknown39		100
49(1,A7)	Unknown40		100
50(1,B7)	Unknown41		100
51(1,C7)	Unknown42		100
52(1,D7)	Unknown43		100
53(1,E7)	Unknown44		100
54(1,F7)	Unknown45		100
55(1,G7)	Unknown46		100
56(1,H7)	Unknown47		100
57(1,A8)	Unknown48		100
58(1,B8)	Unknown49		100
59(1,C8)	Unknown50		100
60(1,D8)	Unknown51		100
61(1,E8)	Unknown52		100
62(1,F8)	Unknown53		100
63(1,G8)	Unknown54		100
64(1,H8)	Unknown55		100
65(1,A9)	Unknown56		100
66(1,B9)	Unknown57		100
67(1,C9)	Unknown58		100
68(1,D9)	Unknown59		100
69(1,E9)	Unknown60		100
70(1,F9)	Unknown61		100
71(1,G9)	Unknown62		100
72(1,H9)	Unknown63		100
73(1,A10)	Unknown64		100
74(1,B10)	Unknown65		100
75(1,C10)	Unknown66		100
76(1,D10)	Unknown67		100
77(1,E10)	Unknown68		100
DataType:	Avg Net MFI
Sample	Analyte 73
Control1	298.5
Control2	1819.5
Standard1	15.5
Standard2	52.5
Standard3	318
Standard4	1426
Standard5	5523.5
Standard6	11720.5
Unknown1	172
Unknown2	155.5
Unknown3	523
Unknown4	157
Unknown5	664.5
Unknown6	64.5
Unknown7	396.5
Unknown8	108.5
Unknown9	295
Unknown10	151
Unknown11	121
Unknown12	323
Unknown13	84.5
Unknown14	196
Unknown15	100.5
Unknown16	576.5
Unknown17	81
Unknown18	79.5
Unknown19	18.5
Unknown20	117
Unknown21	138
Unknown22	34.5
Unknown23	863.5
Unknown24	49.5
Unknown25	62
Unknown26	42.5
Unknown27	196.5
Unknown28	35.5
Unknown29	278
Unknown30	447
Unknown31	793
Unknown32	241.5
Unknown33	178.5
Unknown34	79
Unknown35	214.5
Unknown36	203.5
Unknown37	196
Unknown38	106.5
Unknown39	169.5
Unknown40	31.5
Unknown41	165.5
Unknown42	39.5
Unknown43	211
Unknown44	44
Unknown45	41.5
Unknown46	1157
Unknown47	726
Unknown48	155
Unknown49	13
Unknown50	170
Unknown51	244.5
Unknown52	88.5
Unknown53	66
Unknown54	63.5
Unknown55	260
Unknown56	16.5
Unknown57	79
Unknown58	16.5
Unknown59	351
Unknown60	187.5
Unknown61	125.5
Unknown62	58.5
Unknown63	92
Unknown64	35
Unknown65	271.5
Unknown66	173.5
Unknown67	33
Unknown68	50.5
DataType:	Avg Result
Sample	Analyte 73
Control1	154.949713597894
Control2	747.618016695184
Standard1	10.0683871978571
Standard2	38.3284659019777
Standard3	163.020451296906
Standard4	591.223476008129
Standard5	2662.03414834293
Standard6	9723.64734555063
Unknown1	100.034967411577
Unknown2	92.3796975670596
Unknown3	244.696042638089
Unknown4	93.0824966170899
Unknown5	299.256191400228
Unknown6	45.587453436116
Unknown7	194.860890280283
Unknown8	69.4728379881063
Unknown9	153.492873985339
Unknown10	90.2624519387464
Unknown11	75.7582919615454
Unknown12	165.078018134566
Unknown13	56.8603519377669
Unknown14	110.907795861676
Unknown15	65.356838395983
Unknown16	265.427706289823
Unknown17	54.9467056506954
Unknown18	54.1196929353492
Unknown19	13.1621536215309
Unknown20	73.7647962051445
Unknown21	84.066057993788
Unknown22	26.2943154293919
Unknown23	375.135043038499
Unknown24	36.4350294844488
Unknown25	44.11180952329
Unknown26	31.8614786903264
Unknown27	111.131405909737
Unknown28	27.0145631510868
Unknown29	146.377999754679
Unknown30	214.926217335187
Unknown31	348.302160782663
Unknown32	130.855233649248
Unknown33	103.00817064212
Unknown34	53.8430707364729
Unknown35	119.111459833774
Unknown36	114.250589727265
Unknown37	110.907795861676
Unknown38	68.4511586770719
Unknown39	98.8853202245884
Unknown40	24.0831566601181
Unknown41	97.0385276579025
Unknown42	29.8226799919361
Unknown43	117.570004753486
Unknown44	32.8618584455876
Unknown45	31.1877165132932
Unknown46	487.138342905632
Unknown47	322.764264896974
Unknown48	92.1451080969816
Unknown49	7.10317244577738
Unknown50	99.1155285121675
Unknown51	132.145289377598
Unknown52	59.0214148519392
Unknown53	46.4646716916227
Unknown54	44.9992821712844
Unknown55	138.768357861854
Unknown56	11.1425386988782
Unknown57	53.8430707364729
Unknown58	11.1425386988782
Unknown59	176.519797308922
Unknown60	107.08910269776
Unknown61	77.9823952911745
Unknown62	42.0153518306429
Unknown63	60.8911348200292
Unknown64	26.6554223198409
Unknown65	143.639589926706
Unknown66	100.72310125579
Unknown67	25.1986428557212
Unknown68	37.0702057947513
DataType:	Avg Range
Sample	Analyte 73
Control1
Control2
Standard1
Standard2
Standard3
Standard4
Standard5
Standard6
Unknown1
Unknown2
Unknown3
Unknown4
Unknown5
Unknown6
Unknown7
Unknown8
Unknown9
Unknown10
Unknown11
Unknown12
Unknown13
Unknown14
Unknown15
Unknown16
Unknown17
Unknown18
Unknown19
Unknown20
Unknown21
Unknown22
Unknown23
Unknown24
Unknown25
Unknown26
Unknown27
Unknown28
Unknown29
Unknown30
Unknown31
Unknown32
Unknown33
Unknown34
Unknown35
Unknown36
Unknown37
Unknown38
Unknown39
Unknown40
Unknown41
Unknown42
Unknown43
Unknown44
Unknown45
Unknown46
Unknown47
Unknown48
Unknown49
Unknown50
Unknown51
Unknown52
Unknown53
Unknown54
Unknown55
Unknown56
Unknown57
Unknown58
Unknown59
Unknown60
Unknown61
Unknown62
Unknown63
Unknown64
Unknown65
Unknown66
Unknown67
Unknown68
DataType:	%CV Replicates
Sample	Analyte 73
Control1
Control2
Standard1
Standard2
Standard3
Standard4
Standard5
Standard6
Unknown1
Unknown2
Unknown3
Unknown4
Unknown5
Unknown6
Unknown7
Unknown8
Unknown9
Unknown10
Unknown11
Unknown12
Unknown13
Unknown14
Unknown15
Unknown16
Unknown17
Unknown18
Unknown19
Unknown20
Unknown21
Unknown22
Unknown23
Unknown24
Unknown25
Unknown26
Unknown27
Unknown28
Unknown29
Unknown30
Unknown31
Unknown32
Unknown33
Unknown34
Unknown35
Unknown36
Unknown37
Unknown38
Unknown39
Unknown40
Unknown41
Unknown42
Unknown43
Unknown44
Unknown45
Unknown46
Unknown47
Unknown48
Unknown49
Unknown50
Unknown51
Unknown52
Unknown53
Unknown54
Unknown55
Unknown56
Unknown57
Unknown58
Unknown59
Unknown60
Unknown61
Unknown62
Unknown63
Unknown64
Unknown65
Unknown66
Unknown67
Unknown68
DataType:	% Recovery
Location	Sample	Analyte 73
2(1,B1)	Standard1	100.68
3(1,C1)	Standard2	98.28
4(1,D1)	Standard3	104.50
5(1,E1)	Standard4	94.60
6(1,F1)	Standard5	106.48
7(1,G1)	Standard6	97.24
8(1,H1)	Control1	115.63
9(1,A2)	Control2	96.47
DataType:	Comments
Location	Sample	Analyte 73
1(1,A1)	Background0
2(1,B1)	Standard1
3(1,C1)	Standard2
4(1,D1)	Standard3
5(1,E1)	Standard4
6(1,F1)	Standard5
7(1,G1)	Standard6
8(1,H1)	Control1
9(1,A2)	Control2
10(1,B2)	Unknown1
11(1,C2)	Unknown2
12(1,D2)	Unknown3
13(1,E2)	Unknown4
14(1,F2)	Unknown5
15(1,G2)	Unknown6
16(1,H2)	Unknown7
17(1,A3)	Unknown8
18(1,B3)	Unknown9
19(1,C3)	Unknown10
20(1,D3)	Unknown11
21(1,E3)	Unknown12
22(1,F3)	Unknown13
23(1,G3)	Unknown14
24(1,H3)	Unknown15
25(1,A4)	Unknown16
26(1,B4)	Unknown17
27(1,C4)	Unknown18
28(1,D4)	Unknown19
29(1,E4)	Unknown20
30(1,F4)	Unknown21
31(1,G4)	Unknown22
32(1,H4)	Unknown23
33(1,A5)	Unknown24
34(1,B5)	Unknown25
35(1,C5)	Unknown26
36(1,D5)	Unknown27
37(1,E5)	Unknown28
38(1,F5)	Unknown29
39(1,G5)	Unknown30
40(1,H5)	Unknown31
41(1,A6)	Unknown32
42(1,B6)	Unknown33
43(1,C6)	Unknown34
44(1,D6)	Unknown35
45(1,E6)	Unknown36
46(1,F6)	Unknown37
47(1,G6)	Unknown38
48(1,H6)	Unknown39
49(1,A7)	Unknown40
50(1,B7)	Unknown41
51(1,C7)	Unknown42
52(1,D7)	Unknown43
53(1,E7)	Unknown44
54(1,F7)	Unknown45
55(1,G7)	Unknown46
56(1,H7)	Unknown47
57(1,A8)	Unknown48
58(1,B8)	Unknown49	Extrapolated
59(1,C8)	Unknown50
60(1,D8)	Unknown51
61(1,E8)	Unknown52
62(1,F8)	Unknown53
63(1,G8)	Unknown54
64(1,H8)	Unknown55
65(1,A9)	Unknown56
66(1,B9)	Unknown57
67(1,C9)	Unknown58
68(1,D9)	Unknown59
69(1,E9)	Unknown60
70(1,F9)	Unknown61
71(1,G9)	Unknown62
72(1,H9)	Unknown63
73(1,A10)	Unknown64
74(1,B10)	Unknown65
75(1,C10)	Unknown66
76(1,D10)	Unknown67
77(1,E10)	Unknown68
DataType:	Units
Analyte:	Analyte 73
BeadID:	73
Units:	pg/ml
DataType:	Standard Expected Concentration
Reagent	Analyte 73
Standard1	10
Standard2	39
Standard3	156
Standard4	625
Standard5	2500
Standard6	10000
DataType:	Control Expected Concentration
Reagent	Analyte 73
Control1	134
Control2	775
DataType:	Control Range - Low
Reagent	Analyte 73
Control1	90
Control2	504
DataType:	Control Range - High
Reagent	Analyte 73
Control1	187
Control2	1046
DataType:	Per Bead Count
Analyte:	Analyte 73
BeadID:	73
Per Bead:	100
DataType:	Dilution Factor
Location	Sample	Dilution Factor
1(1,A1)	Background0
2(1,B1)	Standard1
3(1,C1)	Standard2
4(1,D1)	Standard3
5(1,E1)	Standard4
6(1,F1)	Standard5
7(1,G1)	Standard6
8(1,H1)	Control1	1
9(1,A2)	Control2	1
10(1,B2)	Unknown1	1
11(1,C2)	Unknown2	1
12(1,D2)	Unknown3	1
13(1,E2)	Unknown4	1
14(1,F2)	Unknown5	1
15(1,G2)	Unknown6	1
16(1,H2)	Unknown7	1
17(1,A3)	Unknown8	1
18(1,B3)	Unknown9	1
19(1,C3)	Unknown10	1
20(1,D3)	Unknown11	1
21(1,E3)	Unknown12	1
22(1,F3)	Unknown13	1
23(1,G3)	Unknown14	1
24(1,H3)	Unknown15	1
25(1,A4)	Unknown16	1
26(1,B4)	Unknown17	1
27(1,C4)	Unknown18	1
28(1,D4)	Unknown19	1
29(1,E4)	Unknown20	1
30(1,F4)	Unknown21	1
31(1,G4)	Unknown22	1
32(1,H4)	Unknown23	1
33(1,A5)	Unknown24	1
34(1,B5)	Unknown25	1
35(1,C5)	Unknown26	1
36(1,D5)	Unknown27	1
37(1,E5)	Unknown28	1
38(1,F5)	Unknown29	1
39(1,G5)	Unknown30	1
40(1,H5)	Unknown31	1
41(1,A6)	Unknown32	1
42(1,B6)	Unknown33	1
43(1,C6)	Unknown34	1
44(1,D6)	Unknown35	1
45(1,E6)	Unknown36	1
46(1,F6)	Unknown37	1
47(1,G6)	Unknown38	1
48(1,H6)	Unknown39	1
49(1,A7)	Unknown40	1
50(1,B7)	Unknown41	1
51(1,C7)	Unknown42	1
52(1,D7)	Unknown43	1
53(1,E7)	Unknown44	1
54(1,F7)	Unknown45	1
55(1,G7)	Unknown46	1
56(1,H7)	Unknown47	1
57(1,A8)	Unknown48	1
58(1,B8)	Unknown49	1
59(1,C8)	Unknown50	1
60(1,D8)	Unknown51	1
61(1,E8)	Unknown52	1
62(1,F8)	Unknown53	1
63(1,G8)	Unknown54	1
64(1,H8)	Unknown55	1
65(1,A9)	Unknown56	1
66(1,B9)	Unknown57	1
67(1,C9)	Unknown58	1
68(1,D9)	Unknown59	1
69(1,E9)	Unknown60	1
70(1,F9)	Unknown61	1
71(1,G9)	Unknown62	1
72(1,H9)	Unknown63	1
73(1,A10)	Unknown64	1
74(1,B10)	Unknown65	1
75(1,C10)	Unknown66	1
76(1,D10)	Unknown67	1
77(1,E10)	Unknown68	1
DataType:	Analysis Types
Analyte:	Analyte 73
AnalysisType	Logistic 5P Weighted
DataType:	Analysis Coefficients
Analyte:	Analyte 73
Coefficient A	9.32242840024561
Coefficient B	27301.3169942039
Coefficient C	2266.83651384119
Coefficient D	-0.618278543956394
Coefficient F	2.4806419358811
DataType:	R^2
Analyte:	Analyte 73
Value	0.997880310610459
DataType:	Audit Logs
UserId	Date	Message
DataType:	Warnings/Errors
Location	Status	Message
1,A1	Warning	The acquisition had at least one region that did not reach the maximum count. (0x4FF010AB)
1,B1	Warning	The acquisition had at least one region that did not reach the maximum count. (0x4FF010AB)
1,H1	Warning	The acquisition had at least one region that did not reach the maximum count. (0x4FF010AB)
1,A2	Warning	The acquisition had at least one region that did not reach the maximum count. (0x4FF010AB)
-- CRC --
CRC32: 2DFD25AA
