# Supplementary material for: Decreased Serum Level of miR-146a as Sign of Chronic Inflammation in Type 2 Diabetic Patients
Source: PLoS One. 2014 Dec 12;9(12):e115209. doi: 10.1371/journal.pone.0115209 (PMC4264887; doi:10.1371/journal.pone.0115209)
Supplement: S1 Data — Raw data points of the tested serum levels of microRNAs, cytokines, chemokines and growth factors of T2D patients and Non-diabetic controls. The levels of TNFα, IL-1β, IL-6, NGF, HGF, PAI, Resistin, CCL2 (MCP-1), Adiponectin, Leptin, IL-8, and MIP1β (CCL4) were measured by flow cytometry (BD LSR II Biosciences, California, and EE.UU.) using a commercially available multi-analyte cytometric bead array system (Milliplex Map, U.S.A.). MicroRNA quantitative real-time PCR (qPCR) was performed using pre-designed TaqMan microRNA, with an ABI 7900 HT real-time PCR machine. SDS software (ABI) was used to collect the data. (ZIP) [file pone.0115209.s005.zip › uRNA serum.sdm-Result Data.txt]

SDS 2.4 RQ Results	1.2
Filename	uRNA serum.sdm
Assay Type	RQ Study
EmbeddedFile	cel-mir-39
Run DateTime	Wed Jan 22 13:47:19 CET 2014
Operator	
ThermalCycleParams	
EmbeddedFile	hsa-mir-155
Run DateTime	Wed Jan 22 15:21:25 CET 2014
Operator	
ThermalCycleParams	

#  	Plate	Pos	Flag	Sample	Detector	Task	Ct	Delta Ct	Avg Delta Ct	?Ct SE	Delta Delta Ct SD	RQ	RQ Min	RQ Max	Omit	HMD	FOS	LME	NAW	EW	BPR	HRN	HNS	EAF	BAF	TAF	CAF	HSE	GBO	
1	cel-mir-39	A1	Passed	EC01	cel-miR-39	Endogenous Control	18.478006								false															
70	hsa-mir-155	A1	Flagged	EC01	HSA-miR-155	Target	Undetermined								false				true					true						
2	cel-mir-39	A2	Passed	EC02	cel-miR-39	Endogenous Control	18.446053								false															
71	hsa-mir-155	A2	Passed	EC02	HSA-miR-155	Target	34.138237								false															
3	cel-mir-39	A3	Passed	EC03	cel-miR-39	Endogenous Control	17.423471								false															
72	hsa-mir-155	A3	Passed	EC03	HSA-miR-155	Target	34.058968								false															
4	cel-mir-39	A4	Passed	EC04	cel-miR-39	Endogenous Control	17.864445								false															
73	hsa-mir-155	A4	Passed	EC04	HSA-miR-155	Target	32.97314								false															
5	cel-mir-39	A5	Passed	EC05	cel-miR-39	Endogenous Control	18.17508								false															
74	hsa-mir-155	A5	Passed	EC05	HSA-miR-155	Target	33.74569								false															
6	cel-mir-39	A6	Passed	EC06	cel-miR-39	Endogenous Control	18.461596								false															
75	hsa-mir-155	A6	Passed	EC06	HSA-miR-155	Target	33.882965								false															
7	cel-mir-39	A7	Passed	EC07	cel-miR-39	Endogenous Control	18.05305								false															
76	hsa-mir-155	A7	Passed	EC07	HSA-miR-155	Target	34.40513								false															
8	cel-mir-39	A8	Passed	EC08	cel-miR-39	Endogenous Control	17.980928								false															
77	hsa-mir-155	A8	Passed	EC08	HSA-miR-155	Target	34.469875								false															
9	cel-mir-39	A9	Passed	EC09	cel-miR-39	Endogenous Control	17.735899								false															
78	hsa-mir-155	A9	Passed	EC09	HSA-miR-155	Target	34.12546								false															
10	cel-mir-39	A10	Passed	EC10	cel-miR-39	Endogenous Control	17.983198								false															
79	hsa-mir-155	A10	Passed	EC10	HSA-miR-155	Target	34.565212								false															
11	cel-mir-39	A11	Passed	EC11	cel-miR-39	Endogenous Control	17.324251								false															
80	hsa-mir-155	A11	Passed	EC11	HSA-miR-155	Target	32.475723								false															
12	cel-mir-39	A12	Passed	EC12	cel-miR-39	Endogenous Control	16.85141								false															
81	hsa-mir-155	A12	Passed	EC12	HSA-miR-155	Target	33.352085								false															
13	cel-mir-39	B1	Passed	EC13	cel-miR-39	Endogenous Control	17.729475								false															
82	hsa-mir-155	B1	Passed	EC13	HSA-miR-155	Target	32.959103								false															
14	cel-mir-39	B2	Passed	EC14	cel-miR-39	Endogenous Control	16.480652								false															
83	hsa-mir-155	B2	Passed	EC14	HSA-miR-155	Target	32.369442								false															
15	cel-mir-39	B3	Passed	EC15	cel-miR-39	Endogenous Control	17.0429								false															
84	hsa-mir-155	B3	Passed	EC15	HSA-miR-155	Target	33.28806								false															
16	cel-mir-39	B4	Passed	EC16	cel-miR-39	Endogenous Control	16.721195								false															
85	hsa-mir-155	B4	Passed	EC16	HSA-miR-155	Target	32.47681								false															
17	cel-mir-39	B5	Passed	EC17	cel-miR-39	Endogenous Control	16.956808								false															
86	hsa-mir-155	B5	Passed	EC17	HSA-miR-155	Target	33.703518								false															
18	cel-mir-39	B6	Passed	EC18	cel-miR-39	Endogenous Control	16.930946								false															
87	hsa-mir-155	B6	Passed	EC18	HSA-miR-155	Target	32.51607								false															
19	cel-mir-39	B7	Passed	EC19	cel-miR-39	Endogenous Control	16.705282								false															
88	hsa-mir-155	B7	Passed	EC19	HSA-miR-155	Target	32.640045								false															
20	cel-mir-39	B8	Passed	EC20	cel-miR-39	Endogenous Control	17.477228								false															
89	hsa-mir-155	B8	Passed	EC20	HSA-miR-155	Target	33.416443								false															
21	cel-mir-39	B9	Passed	EC21	cel-miR-39	Endogenous Control	17.469666								false															
90	hsa-mir-155	B9	Passed	EC21	HSA-miR-155	Target	32.851814								false															
22	cel-mir-39	B10	Passed	EC22	cel-miR-39	Endogenous Control	17.386911								false															
91	hsa-mir-155	B10	Passed	EC22	HSA-miR-155	Target	32.50803								false															
23	cel-mir-39	B11	Passed	EC23	cel-miR-39	Endogenous Control	17.515757								false															
92	hsa-mir-155	B11	Passed	EC23	HSA-miR-155	Target	32.903								false															
24	cel-mir-39	B12	Passed	EC24	cel-miR-39	Endogenous Control	17.301254								false															
31	cel-mir-39	C7	Passed	EC24	cel-miR-39	Endogenous Control	16.675241								false															
93	hsa-mir-155	B12	Passed	EC24	HSA-miR-155	Target	32.815872								false															
100	hsa-mir-155	C7	Passed	EC24	HSA-miR-155	Target	32.58881								false															
25	cel-mir-39	C1	Passed	EC25	cel-miR-39	Endogenous Control	18.204205								false															
94	hsa-mir-155	C1	Passed	EC25	HSA-miR-155	Target	33.44662								false															
26	cel-mir-39	C2	Passed	EC26	cel-miR-39	Endogenous Control	17.151213								false															
95	hsa-mir-155	C2	Passed	EC26	HSA-miR-155	Target	33.71194								false															
27	cel-mir-39	C3	Passed	EC27	cel-miR-39	Endogenous Control	17.3796								false															
96	hsa-mir-155	C3	Passed	EC27	HSA-miR-155	Target	33.050518								false															
28	cel-mir-39	C4	Passed	EC28	cel-miR-39	Endogenous Control	17.028671								false															
97	hsa-mir-155	C4	Passed	EC28	HSA-miR-155	Target	32.149426								false															
29	cel-mir-39	C5	Passed	EC29	cel-miR-39	Endogenous Control	17.160913								false															
98	hsa-mir-155	C5	Passed	EC29	HSA-miR-155	Target	32.476242								false															
30	cel-mir-39	C6	Passed	EC30	cel-miR-39	Endogenous Control	17.013783								false															
99	hsa-mir-155	C6	Passed	EC30	HSA-miR-155	Target	32.871212								false															
32	cel-mir-39	C8	Passed	EC32	cel-miR-39	Endogenous Control	17.704432								false															
101	hsa-mir-155	C8	Passed	EC32	HSA-miR-155	Target	34.324894								false															
33	cel-mir-39	C9	Passed	EC33	cel-miR-39	Endogenous Control	16.843178								false															
102	hsa-mir-155	C9	Passed	EC33	HSA-miR-155	Target	33.178898								false															
34	cel-mir-39	C10	Passed	EC34	cel-miR-39	Endogenous Control	16.295393								false															
103	hsa-mir-155	C10	Passed	EC34	HSA-miR-155	Target	31.762974								false															
35	cel-mir-39	C11	Passed	EC35	cel-miR-39	Endogenous Control	17.149635								false															
104	hsa-mir-155	C11	Passed	EC35	HSA-miR-155	Target	32.824097								false															
36	cel-mir-39	C12	Passed	EC36	cel-miR-39	Endogenous Control	17.18783								false															
105	hsa-mir-155	C12	Passed	EC36	HSA-miR-155	Target	32.28928								false															
37	cel-mir-39	D1	Passed	EC37	cel-miR-39	Endogenous Control	16.98515								false															
106	hsa-mir-155	D1	Passed	EC37	HSA-miR-155	Target	32.9709								false															
38	cel-mir-39	D2	Passed	EC38	cel-miR-39	Endogenous Control	17.422632								false															
107	hsa-mir-155	D2	Passed	EC38	HSA-miR-155	Target	32.829628								false															
39	cel-mir-39	D3	Passed	EC39	cel-miR-39	Endogenous Control	17.465769								false															
108	hsa-mir-155	D3	Passed	EC39	HSA-miR-155	Target	33.75135								false															
40	cel-mir-39	D4	Passed	EC40	cel-miR-39	Endogenous Control	17.554806								false															
109	hsa-mir-155	D4	Passed	EC40	HSA-miR-155	Target	34.372684								false															
41	cel-mir-39	D5	Passed	EC41	cel-miR-39	Endogenous Control	16.87947								false															
110	hsa-mir-155	D5	Passed	EC41	HSA-miR-155	Target	33.014614								false															
42	cel-mir-39	D6	Passed	EC42	cel-miR-39	Endogenous Control	17.122276								false															
111	hsa-mir-155	D6	Passed	EC42	HSA-miR-155	Target	34.690758								false															
43	cel-mir-39	D7	Passed	EC43	cel-miR-39	Endogenous Control	18.106117								false															
112	hsa-mir-155	D7	Passed	EC43	HSA-miR-155	Target	33.75743								false															
44	cel-mir-39	D8	Passed	EC44	cel-miR-39	Endogenous Control	16.982798								false															
113	hsa-mir-155	D8	Passed	EC44	HSA-miR-155	Target	32.475925								false															
45	cel-mir-39	D9	Passed	EC45	cel-miR-39	Endogenous Control	17.485912								false															
114	hsa-mir-155	D9	Passed	EC45	HSA-miR-155	Target	33.25154								false															
46	cel-mir-39	D10	Passed	EC46	cel-miR-39	Endogenous Control	17.07933								false															
115	hsa-mir-155	D10	Passed	EC46	HSA-miR-155	Target	33.102474								false															
47	cel-mir-39	D11	Passed	EC47	cel-miR-39	Endogenous Control	17.483667								false															
116	hsa-mir-155	D11	Passed	EC47	HSA-miR-155	Target	33.949062								false															
48	cel-mir-39	D12	Passed	EC49	cel-miR-39	Endogenous Control	17.593092								false															
117	hsa-mir-155	D12	Passed	EC49	HSA-miR-155	Target	33.018135								false															
49	cel-mir-39	E1	Passed	EC50	cel-miR-39	Endogenous Control	18.06271								false															
118	hsa-mir-155	E1	Passed	EC50	HSA-miR-155	Target	33.447525								false															
50	cel-mir-39	E2	Passed	EC51	cel-miR-39	Endogenous Control	17.655453								false															
119	hsa-mir-155	E2	Passed	EC51	HSA-miR-155	Target	32.91034								false															
51	cel-mir-39	E3	Passed	EC52	cel-miR-39	Endogenous Control	16.97433								false															
120	hsa-mir-155	E3	Passed	EC52	HSA-miR-155	Target	32.06813								false															
52	cel-mir-39	E4	Passed	EC53	cel-miR-39	Endogenous Control	16.767797								false															
121	hsa-mir-155	E4	Passed	EC53	HSA-miR-155	Target	33.35057								false															
53	cel-mir-39	E5	Passed	EC54	cel-miR-39	Endogenous Control	16.952312								false															
122	hsa-mir-155	E5	Passed	EC54	HSA-miR-155	Target	32.47444								false															
54	cel-mir-39	E6	Passed	EC55	cel-miR-39	Endogenous Control	16.818499								false															
123	hsa-mir-155	E6	Passed	EC55	HSA-miR-155	Target	33.098713								false															
55	cel-mir-39	E7	Passed	EC56	cel-miR-39	Endogenous Control	17.522383								false															
124	hsa-mir-155	E7	Passed	EC56	HSA-miR-155	Target	34.01868								false															
56	cel-mir-39	E8	Passed	EC57	cel-miR-39	Endogenous Control	16.990885								false															
125	hsa-mir-155	E8	Passed	EC57	HSA-miR-155	Target	32.711517								false															
57	cel-mir-39	E9	Passed	EC58	cel-miR-39	Endogenous Control	16.80344								false															
126	hsa-mir-155	E9	Passed	EC58	HSA-miR-155	Target	32.988647								false															
58	cel-mir-39	E10	Passed	EC59	cel-miR-39	Endogenous Control	17.407764								false															
127	hsa-mir-155	E10	Passed	EC59	HSA-miR-155	Target	33.550163								false															
59	cel-mir-39	E11	Passed	EC60	cel-miR-39	Endogenous Control	17.018738								false															
128	hsa-mir-155	E11	Passed	EC60	HSA-miR-155	Target	34.248535								false															
60	cel-mir-39	E12	Passed	EC61	cel-miR-39	Endogenous Control	17.2609								false															
129	hsa-mir-155	E12	Passed	EC61	HSA-miR-155	Target	34.40067								false															
61	cel-mir-39	F1	Passed	EC62	cel-miR-39	Endogenous Control	17.17056								false															
130	hsa-mir-155	F1	Passed	EC62	HSA-miR-155	Target	33.49195								false															
62	cel-mir-39	F2	Passed	EC63	cel-miR-39	Endogenous Control	17.309332								false															
131	hsa-mir-155	F2	Passed	EC63	HSA-miR-155	Target	33.21355								false															
63	cel-mir-39	F3	Passed	EC64	cel-miR-39	Endogenous Control	17.306427								false															
132	hsa-mir-155	F3	Passed	EC64	HSA-miR-155	Target	33.190258								false															
64	cel-mir-39	F4	Passed	EC65	cel-miR-39	Endogenous Control	17.391682								false															
133	hsa-mir-155	F4	Passed	EC65	HSA-miR-155	Target	33.343437								false															
65	cel-mir-39	F5	Passed	EC66	cel-miR-39	Endogenous Control	16.707127								false															
134	hsa-mir-155	F5	Passed	EC66	HSA-miR-155	Target	32.662876								false															
66	cel-mir-39	F6	Passed	EC67	cel-miR-39	Endogenous Control	17.416681								false															
135	hsa-mir-155	F6	Passed	EC67	HSA-miR-155	Target	34.054825								false															
67	cel-mir-39	F7	Passed	EC68	cel-miR-39	Endogenous Control	17.26283								false															
136	hsa-mir-155	F7	Passed	EC68	HSA-miR-155	Target	33.352467								false															
68	cel-mir-39	F8	Passed	EC69	cel-miR-39	Endogenous Control	16.662357								false															
137	hsa-mir-155	F8	Passed	EC69	HSA-miR-155	Target	32.703068								false															
69	cel-mir-39	F9	Passed	NAC	cel-miR-39	Endogenous Control	28.59039								false															
138	hsa-mir-155	F9	Flagged	NAC	HSA-miR-155	Target	Undetermined								false				true					true						

PlateID	NAP	LPL
cel-mir-39		
hsa-mir-155		
