# Supplementary material for: Decreased Serum Level of miR-146a as Sign of Chronic Inflammation in Type 2 Diabetic Patients
Source: PLoS One. 2014 Dec 12;9(12):e115209. doi: 10.1371/journal.pone.0115209 (PMC4264887; doi:10.1371/journal.pone.0115209)
Supplement: S1 Data — Raw data points of the tested serum levels of microRNAs, cytokines, chemokines and growth factors of T2D patients and Non-diabetic controls. The levels of TNFα, IL-1β, IL-6, NGF, HGF, PAI, Resistin, CCL2 (MCP-1), Adiponectin, Leptin, IL-8, and MIP1β (CCL4) were measured by flow cytometry (BD LSR II Biosciences, California, and EE.UU.) using a commercially available multi-analyte cytometric bead array system (Milliplex Map, U.S.A.). MicroRNA quantitative real-time PCR (qPCR) was performed using pre-designed TaqMan microRNA, with an ABI 7900 HT real-time PCR machine. SDS software (ABI) was used to collect the data. (ZIP) [file pone.0115209.s005.zip › uRNA serum.sdm-Result Data146.txt]

SDS 2.4 RQ Results	1.2
Filename	uRNA serum.sdm
Assay Type	RQ Study
EmbeddedFile	cel-mir-39
Run DateTime	Wed Jan 22 13:47:19 CET 2014
Operator	
ThermalCycleParams	
EmbeddedFile	hsa-mir-155
Run DateTime	Wed Jan 22 15:21:25 CET 2014
Operator	
ThermalCycleParams	
EmbeddedFile	hsa-mir-146a
Run DateTime	Thu Jan 23 13:47:30 CET 2014
Operator	
ThermalCycleParams	

#  	Plate	Pos	Flag	Sample	Detector	Task	Ct	Delta Ct	Avg Delta Ct	?Ct SE	Delta Delta Ct SD	RQ	RQ Min	RQ Max	Omit	HMD	FOS	LME	NAW	EW	BPR	HRN	HNS	EAF	BAF	TAF	CAF	HSE	GBO	
1	hsa-mir-146a	A1	Passed	EC01	HSA-miR-146a	Target	34.989086								false															
2	hsa-mir-146a	A2	Passed	EC02	HSA-miR-146a	Target	31.211967								false															
3	hsa-mir-146a	A3	Passed	EC03	HSA-miR-146a	Target	30.420193								false															
4	hsa-mir-146a	A4	Passed	EC04	HSA-miR-146a	Target	29.457687								false															
5	hsa-mir-146a	A5	Passed	EC05	HSA-miR-146a	Target	29.204943								false															
6	hsa-mir-146a	A6	Passed	EC06	HSA-miR-146a	Target	31.000074								false															
7	hsa-mir-146a	A7	Passed	EC07	HSA-miR-146a	Target	30.7093								false															
8	hsa-mir-146a	A8	Passed	EC08	HSA-miR-146a	Target	30.027847								false															
9	hsa-mir-146a	A9	Passed	EC09	HSA-miR-146a	Target	29.695126								false															
10	hsa-mir-146a	A10	Passed	EC10	HSA-miR-146a	Target	31.95503								false															
11	hsa-mir-146a	A11	Passed	EC11	HSA-miR-146a	Target	28.530045								false															
12	hsa-mir-146a	A12	Passed	EC12	HSA-miR-146a	Target	28.792261								false															
13	hsa-mir-146a	B1	Passed	EC13	HSA-miR-146a	Target	28.188581								false															
14	hsa-mir-146a	B2	Passed	EC14	HSA-miR-146a	Target	28.052965								false															
15	hsa-mir-146a	B3	Passed	EC15	HSA-miR-146a	Target	29.724266								false															
16	hsa-mir-146a	B4	Passed	EC16	HSA-miR-146a	Target	28.03415								false															
17	hsa-mir-146a	B5	Passed	EC17	HSA-miR-146a	Target	32.2119								false															
18	hsa-mir-146a	B6	Passed	EC18	HSA-miR-146a	Target	28.77053								false															
19	hsa-mir-146a	B7	Passed	EC19	HSA-miR-146a	Target	29.346722								false															
20	hsa-mir-146a	B8	Passed	EC20	HSA-miR-146a	Target	30.169022								false															
21	hsa-mir-146a	B9	Passed	EC21	HSA-miR-146a	Target	30.645891								false															
22	hsa-mir-146a	B10	Passed	EC22	HSA-miR-146a	Target	29.192211								false															
23	hsa-mir-146a	B11	Passed	EC23	HSA-miR-146a	Target	29.934584								false															
24	hsa-mir-146a	B12	Passed	EC24	HSA-miR-146a	Target	29.24461								false															
31	hsa-mir-146a	C7	Passed	EC24	HSA-miR-146a	Target	29.779285								false															
25	hsa-mir-146a	C1	Passed	EC25	HSA-miR-146a	Target	31.631813								false															
26	hsa-mir-146a	C2	Passed	EC26	HSA-miR-146a	Target	32.035637								false															
27	hsa-mir-146a	C3	Passed	EC27	HSA-miR-146a	Target	30.442112								false															
28	hsa-mir-146a	C4	Passed	EC28	HSA-miR-146a	Target	28.981712								false															
29	hsa-mir-146a	C5	Passed	EC29	HSA-miR-146a	Target	27.600334								false															
30	hsa-mir-146a	C6	Passed	EC30	HSA-miR-146a	Target	27.706326								false															
32	hsa-mir-146a	C8	Passed	EC32	HSA-miR-146a	Target	32.98384								false															
33	hsa-mir-146a	C9	Passed	EC33	HSA-miR-146a	Target	30.028967								false															
34	hsa-mir-146a	C10	Passed	EC34	HSA-miR-146a	Target	29.01553								false															
35	hsa-mir-146a	C11	Passed	EC35	HSA-miR-146a	Target	29.250227								false															
36	hsa-mir-146a	C12	Passed	EC36	HSA-miR-146a	Target	28.898737								false															
37	hsa-mir-146a	D1	Passed	EC37	HSA-miR-146a	Target	29.31321								false															
38	hsa-mir-146a	D2	Passed	EC38	HSA-miR-146a	Target	30.973766								false															
39	hsa-mir-146a	D3	Passed	EC39	HSA-miR-146a	Target	31.032873								false															
40	hsa-mir-146a	D4	Passed	EC40	HSA-miR-146a	Target	32.161938								false															
41	hsa-mir-146a	D5	Passed	EC41	HSA-miR-146a	Target	30.501316								false															
42	hsa-mir-146a	D6	Passed	EC42	HSA-miR-146a	Target	31.944061								false															
43	hsa-mir-146a	D7	Passed	EC43	HSA-miR-146a	Target	32.157906								false															
44	hsa-mir-146a	D8	Passed	EC44	HSA-miR-146a	Target	30.928947								false															
45	hsa-mir-146a	D9	Passed	EC45	HSA-miR-146a	Target	31.373281								false															
46	hsa-mir-146a	D10	Passed	EC46	HSA-miR-146a	Target	31.301054								false															
47	hsa-mir-146a	D11	Passed	EC47	HSA-miR-146a	Target	32.599236								false															
48	hsa-mir-146a	D12	Passed	EC49	HSA-miR-146a	Target	28.897114								false															
49	hsa-mir-146a	E1	Passed	EC50	HSA-miR-146a	Target	29.483152								false															
50	hsa-mir-146a	E2	Passed	EC51	HSA-miR-146a	Target	28.268688								false															
51	hsa-mir-146a	E3	Passed	EC52	HSA-miR-146a	Target	28.127268								false															
52	hsa-mir-146a	E4	Passed	EC53	HSA-miR-146a	Target	29.309872								false															
53	hsa-mir-146a	E5	Passed	EC54	HSA-miR-146a	Target	28.897213								false															
54	hsa-mir-146a	E6	Passed	EC55	HSA-miR-146a	Target	30.218115								false															
55	hsa-mir-146a	E7	Passed	EC56	HSA-miR-146a	Target	30.669945								false															
56	hsa-mir-146a	E8	Passed	EC57	HSA-miR-146a	Target	29.520744								false															
57	hsa-mir-146a	E9	Passed	EC58	HSA-miR-146a	Target	30.91958								false															
58	hsa-mir-146a	E10	Passed	EC59	HSA-miR-146a	Target	29.72672								false															
59	hsa-mir-146a	E11	Passed	EC60	HSA-miR-146a	Target	32.17585								false															
60	hsa-mir-146a	E12	Passed	EC61	HSA-miR-146a	Target	30.978718								false															
61	hsa-mir-146a	F1	Passed	EC62	HSA-miR-146a	Target	29.995295								false															
62	hsa-mir-146a	F2	Passed	EC63	HSA-miR-146a	Target	30.75961								false															
63	hsa-mir-146a	F3	Passed	EC64	HSA-miR-146a	Target	29.758177								false															
64	hsa-mir-146a	F4	Passed	EC65	HSA-miR-146a	Target	30.358902								false															
65	hsa-mir-146a	F5	Passed	EC66	HSA-miR-146a	Target	30.199938								false															
66	hsa-mir-146a	F6	Passed	EC67	HSA-miR-146a	Target	30.738352								false															
67	hsa-mir-146a	F7	Passed	EC68	HSA-miR-146a	Target	30.787104								false															
68	hsa-mir-146a	F8	Passed	EC69	HSA-miR-146a	Target	31.071417								false															
70	hsa-mir-146a	F10	Passed	NAC	HSA-miR-146a	Target	Undetermined								false															
71	hsa-mir-146a	F11	Passed	NAC	HSA-miR-146a	Target	Undetermined								false															
72	hsa-mir-146a	F12	Passed	NAC	HSA-miR-146a	Target	Undetermined								false															
69	hsa-mir-146a	F9	Passed	NTC	HSA-miR-146a	Target	Undetermined								false															

PlateID	NAP	LPL
hsa-mir-146a		
