# Supplementary material for: Decreased Serum Level of miR-146a as Sign of Chronic Inflammation in Type 2 Diabetic Patients
Source: PLoS One. 2014 Dec 12;9(12):e115209. doi: 10.1371/journal.pone.0115209 (PMC4264887; doi:10.1371/journal.pone.0115209)
Supplement: S1 Data — Raw data points of the tested serum levels of microRNAs, cytokines, chemokines and growth factors of T2D patients and Non-diabetic controls. The levels of TNFα, IL-1β, IL-6, NGF, HGF, PAI, Resistin, CCL2 (MCP-1), Adiponectin, Leptin, IL-8, and MIP1β (CCL4) were measured by flow cytometry (BD LSR II Biosciences, California, and EE.UU.) using a commercially available multi-analyte cytometric bead array system (Milliplex Map, U.S.A.). MicroRNA quantitative real-time PCR (qPCR) was performed using pre-designed TaqMan microRNA, with an ABI 7900 HT real-time PCR machine. SDS software (ABI) was used to collect the data. (ZIP) [file pone.0115209.s005.zip › Clinical Data.xlsx]

## Sheet: Sheet1
IdMicrodiab	MergeCode	Disease	Age	Gender	BMI	Fastingglucose	HbA1C	ASAT	ALAT	Cholesterol	HDL	LDL	Tryglicerids
200913	1	1	59	1	31	79.4	6.8	14	8	259	41	171	204
200914	2	1	58	1	38	93.8	7.1	34	47	216	27	119	297
200915	3	0	53	1	30	89.6	6.5	41	66	293	41	174	335
200916	4	0	47	1	27	90.7	5.4	28	25	220	53	131	148
200917	5	1	73	1	33	151.2	9.4	21	18	228	70	121	166
200919	6	1	71	1	33	279.8	7.8	28	27	201	44	138	96
200921	7	1	56	2	27	146.3	6.7	27	27	143	35	86	99
200924	8	1	76	1	27	103.2	6.9	31	23	320	64	210	229
200925	9	1	72	1	34	217.4	7.1	35	20	189	31	87	296
200928	11	1	67	1	9999	397	7.2	9999	9999	255	36	124	411
200931	12	0	59	1	29	180.5	6.7	22	22	205	39	132	158
200933	13	1	54	2	31	156	6	25	26	201	32	119	217
200934	14	1	38	2	28	130.4	5.4	9999	9999	181	25	110	194
200938	15	1	62	1	36	106.2	6.2	27	30	228	51	139	148
200940	16	1	61	1	26	191.9	6.9	32	27	189	31	98	252
200947	17	1	70	1	30	93.4	4.8	9999	9999	216	69	140	76
200949	18	0	49	2	25	76.8	6.4	27	26	255	37	173	202
200951	19	0	62	1	31	63.5	5.9	9999	9999	201	40	93	257
200953	20	0	36	1	32	60.9	6.1	20	10	189	34	124	107
200954	21	0	53	2	30	84.7	4.7	19	20	212	42	139	159
200957	22	0	63	1	41	86.2	5.4	59	71	212	32	118	295
200958	23	1	60	1	32	118.3	7.7	9999	9999	166	42	89	161
200960	24	1	79	1	25	124	6.8	9999	9999	236	44	158	127
200961	25	1	82	2	23	207	7.3	19	10	247	53	172	90
200962	26	1	79	2	9999	111.5	5.4	23	23	181	34	104	184
200963	27	0	72	1	36	132	6.2	35	31	189	25	88	299
200964	28	0	75	1	26	77.5	5.7	42	38	131	29	78	92
200970	29	1	53	1	30	169.2	7.7	9999	9999	243	42	167	154
200974	30	1	83	1	28	104.7	6.2	9999	9999	232	46	144	156
200975	31	1	45	2	36	90	6.1	37	36	170	41	81	183
200978	32	1	57	1	34	97.5	6.1	9999	9999	228	42	133	191
200981	33	1	55	2	28	106.2	6.3	30	40	266	34	163	292
200983	34	1	75	1	27	105.5	5.5	23	15	243	41	166	158
200984	35	0	68	1	42	116.1	6.1	20	11	224	38	150	145
200985	36	0	56	1	33	111.9	5.1	27	19	251	42	144	241
200994	37	0	64	2	28	102.1	3.9	30	36	270	42	205	147
201302	39	0	70	1	32	89	6.6	46	43	261	38	187.2	179
201303	40	0	36	1	25	72	5.5	53	36	300	55.1	198.1	234
201304	41	0	39	2	28	67	6.2	95	135	328	32.2	265.8	331
201305	42	0	58	1	26	79	6	47	66	233	49.4	158.8	124
201306	43	0	77	1	35	67	5.7	48	33	189	36.6	103.2	246
201307	44	1	85	2	22	97	7.2	20	26	256	51.1	174.3	153
201308	45	0	50	2	33	69	5.7	24	28	232	50.2	158.8	115
201309	46	0	50	1	29	85	5.7	38	41	238	36.5	171.3	151
201310	47	0	46	1	27	75	5.7	54	59	240	53.8	131.8	272
201311	48	1	54	1	27	93	7.2	45	49	320	37.8	252.2	409
201312	49	0	32	1	33	96	6	51	40	251	36.9	178.9	176
201313	50	0	48	1	27	72	5.6	53	71	272	45.1	193.3	168
201315	52	0	48	1	27	75	5.6	33	26	280	50.6	200.6	144
201317	54	0	44	1	27	75	5.3	43	37	201	36.1	136.3	143
201318	55	0	36	1	26	76	5.7	30	65	282	41.6	215.8	123
201319	56	1	67	2	30	74	6.2	55	54	213	38.3	134.9	199
201320	57	1	43	1	33	168	11.6	54	36	240	29	167	220
201321	58	0	87	1	33	83	5.6	48	46	294	51.3	222.5	101
201322	59	0	43	2	24	72	5.3	57	47	306	44.9	225.9	176
201323	60	0	77	1	32	70	5.8	71	77	209	50.9	133.5	123
201324	61	0	43	1	25	69	5.6	41	43	290	65	187.2	189
201325	62	1	75	2	32	88	6.1	48	42	295	43.3	224.9	134
201326	63	0	54	2	27	68	5.8	47	23	170	38	86	230
201327	64	0	70	2	30	96	6.6	60	53	202	29.1	130.9	210
201328	65	0	56	1	32	99	6.7	82	83	315	35.9	242.9	181
201331	68	0	68	1	24	88	6.3	45	29	248	36.5	155.5	280
201332	69	1	58	2	22	69	6.1	47	37	183	39.5	122.1	107
201333	70	1	61	1	27	143	7.3	44	47	430	39.2	360.8	343
201335	72	1	66	2	34	96	7.1	28	15	194	31.6	134.6	139
201336	73	1	59	2	27	87	7	6	7	256	30	177.2	244
201337	74	1	61	2	29	98	7.8	18	42	166	34.8	95.2	180
201338	75	1	68	2	26	142	8.8	24	40	206	29.1	141.7	176
201339	76	1	80	1	25	119	7.8	46	46	265	45	183.2	184
201340	77	0	49	1	30	79	6.5	36	25	227	30	167	338
201341	78	0	53	2	29	69	6	21	48	252	32	183.8	181
201342	79	1	70	1	31	98	8.1	44	42	239	30	180	145
201343	80	1	57	1	27	90	6.7	47	53	303	44	221.4	188
201344	81	1	56	1	33	231	12.2	53	98	231	67	142.8	106
201345	82	1	62	1	31	236	12.5	34	43	217	53	134.6	147
201346	83	1	61	2	31	79	6.7	43	34	197	53	125.4	93
201347	84	1	67	1	29	73	7.3	32	31	193	47	119	135
201349	86	1	61	1	25	239	8.7	49	32	202	46	120.8	176
201350	87	1	71	1	26	157	5.9	39	39	366	40	286.4	198
201351	88	0	40	1	24	86	4.5	24	46	184	64	100.6	97
201354	91	1	42	2	28	256	10.4	32	36	209	42	99	340
201355	92	1	40	1	28	299	6.3	33	43	178	27	121	330
201356	93	1	47	2	22	203	5.8	78	106	202	65	121	80
201357	94	1	58	1	28	93	6.5	32	48	255	53	163.4	193
201358	95	1	50	2	39	144	7.2	33	84	173	65	83.6	122
201359	96	1	48	2	31	126	4.9	20	35	190	18	123.6	242
201360	97	0	44	2	23	108	4.9	39	51	169	53	81.8	171
201361	98	0	39	2	28	81	5	24	34	191	27	134	547
201362	99	1	69	1	28	113	7.2	23	34	168	55	89.2	119
201363	100	0	49	2	31	105	4.7	28	53	188	47	102	195
201364	101	1	58	1	32	109	5.2	15	30	288	43	212.4	163
201365	102	1	65	2	27	217	8.4	26	32	165	38	77.4	248
201366	103	1	53	2	28	124	4.9	42	131	245	34	181	298
201367	104	1	82	1	24	240	6.9	30	12	359	44	285	384
201368	105	1	58	1	31	112	4.8	27	23	189	40	126.2	114
201369	106	1	54	1	28	157	6.9	26	61	436	54	352	366
